# Supplementary material for: Identification of prognostic risk factors for pancreatic cancer using bioinformatics analysis
Source: PeerJ. 2020 Jun 15;8:e9301. doi: 10.7717/peerj.9301 (PMC7301898; doi:10.7717/peerj.9301)
Supplement: Supplemental Information 1 [file peerj-08-9301-s001.xlsx]

## Sheet: GSE15471
78
ID	adj.P.Val	P.Value	t	B	logFC	Gene.symbol	Gene.title
227140_at	9.65e-19	7.06e-23	13.8897	41.4416	5.18467	INHBA	inhibin beta A subunit
210809_s_at	8.21e-15	1.05e-17	11.063	29.857	5.12461	POSTN	periostin
217428_s_at	1.33e-18	1.21e-22	13.7559	40.9161	5.04744	COL10A1	collagen type X alpha 1 chain
1555778_a_at	3.45e-15	3.6e-18	11.3093	30.9033	4.89866	POSTN	periostin
212353_at	1.66e-19	9.1e-24	14.4002	43.4251	4.64841	SULF1	sulfatase 1
226237_at	3.55e-18	4.54e-22	13.433	39.6377	4.62613	COL8A1	collagen type VIII alpha 1 chain
225681_at	6.72e-17	2.49e-20	12.471	35.7488	4.43075	CTHRC1	collagen triple helix repeat containing 1
37892_at	4.13e-15	4.54e-18	11.2558	30.6768	4.41625	COL11A1	collagen type XI alpha 1 chain
212354_at	1.31e-19	4.81e-24	14.5609	44.0423	4.39716	SULF1	sulfatase 1
202310_s_at	2.69e-16	1.46e-19	12.0531	34.0235	4.25082	COL1A1	collagen type I alpha 1 chain
202404_s_at	2.52e-16	1.29e-19	12.0826	34.1459	4.19574	COL1A2	collagen type I alpha 2 chain
215646_s_at	1.12e-16	4.52e-20	12.3296	35.1671	4.15392	VCAN	versican
202311_s_at	2.89e-15	2.7e-18	11.3755	31.1835	4.12965	COL1A1	collagen type I alpha 1 chain
205941_s_at	4.79e-18	9.61e-22	13.2507	38.9097	4.11443	COL10A1	collagen type X alpha 1 chain
203083_at	1.26e-17	3.68e-21	12.9267	37.6058	3.98458	THBS2	thrombospondin 2
227566_at	4.79e-18	7.11e-22	13.3238	39.2022	3.95721	LOC102725271///NTM	neurotrimin-like///neurotrimin
210511_s_at	3.38e-18	3.71e-22	13.4824	39.8339	3.93483	INHBA	inhibin beta A subunit
204619_s_at	1.15e-17	2.94e-21	12.9807	37.8239	3.92524	VCAN	versican
211571_s_at	6.64e-17	2.31e-20	12.4887	35.8211	3.88427	VCAN	versican
229802_at	2.69e-16	1.47e-19	12.0515	34.0168	3.82013	WISP1	WNT1 inducible signaling pathway protein 1
221731_x_at	6.72e-17	2.58e-20	12.4622	35.7126	3.78007	VCAN	versican
214974_x_at	3.52e-11	2.72e-13	8.77649	19.9267	3.75164	CXCL5	C-X-C motif chemokine ligand 5
241473_at	1.74e-16	7.63e-20	12.2061	34.6575	2.55368
204620_s_at	5.2e-17	1.62e-20	12.5732	36.1676	3.7374	VCAN	versican
212464_s_at	4.79e-18	1.09e-21	13.2207	38.7895	3.72687	FN1	fibronectin 1
201650_at	3.16e-11	2.41e-13	8.80374	20.0464	3.71089	KRT19	keratin 19
221730_at	2.95e-15	2.8e-18	11.3667	31.1464	3.70663	COL5A2	collagen type V alpha 2 chain
211719_x_at	1.2e-17	3.29e-21	12.9539	37.7158	3.70279	FN1	fibronectin 1
223278_at	3.55e-13	1.06e-15	10.0168	25.3531	3.6911	GJB2	gap junction protein beta 2
212344_at	1.31e-19	2.54e-24	14.7227	44.6601	3.68941	SULF1	sulfatase 1
241872_at	2.79e-16	1.58e-19	12.0346	33.9467	2.38202
204351_at	9.23e-11	8.74e-13	8.5169	18.7866	3.66658	S100P	S100 calcium binding protein P
216442_x_at	4.79e-18	1.14e-21	13.2098	38.746	3.63896	FN1	fibronectin 1
207173_x_at	5.68e-14	1.12e-16	10.5233	27.5448	3.63667	CDH11	cadherin 11
210495_x_at	4.79e-18	7.95e-22	13.2968	39.0943	3.59053	FN1	fibronectin 1
205713_s_at	1.6e-14	2.4e-17	10.874	29.0502	3.57454	COMP	cartilage oligomeric matrix protein
204320_at	2.91e-14	5.17e-17	10.6994	28.3021	3.54212	COL11A1	collagen type XI alpha 1 chain
212488_at	1.38e-15	1.06e-18	11.5911	32.0927	3.49401	COL5A1	collagen type V alpha 1 chain
203757_s_at	1.39e-08	4.84e-10	7.10139	12.615	3.49365	CEACAM6	carcinoembryonic antigen related cell adhesion molecule 6
204475_at	2.56e-08	1.11e-09	6.91311	11.8073	3.49148	MMP1	matrix metallopeptidase 1
212489_at	3.62e-15	3.91e-18	11.2902	30.8225	3.46146	COL5A1	collagen type V alpha 1 chain
204051_s_at	4.8e-12	2.26e-14	9.331	22.3596	3.45555	SFRP4	secreted frizzled related protein 4
205422_s_at	3.65e-13	1.09e-15	10.0094	25.3206	3.44943	ITGBL1	integrin subunit beta like 1
221729_at	4.21e-16	2.62e-19	11.9171	33.4575	3.44423	COL5A2	collagen type V alpha 2 chain
209955_s_at	1.77e-16	8.42e-20	12.1831	34.5623	3.38881	FAP	fibroblast activation protein alpha
204259_at	6.5e-11	5.85e-13	8.60642	19.1797	3.37196	MMP7	matrix metallopeptidase 7
206224_at	4.28e-13	1.31e-15	9.96822	25.1417	3.34648	CST1	cystatin SN
218468_s_at	3.26e-09	7.2e-11	7.53154	14.4756	3.3314	GREM1	gremlin 1, DAN family BMP antagonist
223121_s_at	3.52e-12	1.56e-14	9.41417	22.7238	3.3152	SFRP2	secreted frizzled related protein 2
204463_s_at	3.15e-15	3.11e-18	11.3428	31.0452	3.31231	EDNRA	endothelin receptor type A
221872_at	1.36e-12	5.09e-15	9.66453	23.8183	3.30494	RARRES1	retinoic acid receptor responder 1
211161_s_at	2.93e-14	5.25e-17	10.696	28.2876	3.29494	COL3A1	collagen type III alpha 1 chain
201852_x_at	8.05e-15	1e-17	11.0742	29.9047	3.2936	COL3A1	collagen type III alpha 1 chain
202859_x_at	4.08e-10	5.44e-12	8.10956	16.9994	3.23937	CXCL8	C-X-C motif chemokine ligand 8
218469_at	8.23e-09	2.38e-10	7.26221	13.3083	3.20669	GREM1	gremlin 1, DAN family BMP antagonist
204052_s_at	2.33e-11	1.65e-13	8.88795	20.4162	3.19937	SFRP4	secreted frizzled related protein 4
211657_at	3.73e-08	1.86e-09	6.7945	11.3011	3.19876	CEACAM6	carcinoembryonic antigen related cell adhesion molecule 6
229218_at	4.02e-16	2.43e-19	11.9346	33.5306	3.19781	COL1A2	collagen type I alpha 2 chain
232458_at	3.03e-15	2.94e-18	11.3561	31.1014	3.12383	COL3A1	collagen type III alpha 1 chain
226535_at	5.2e-11	4.48e-13	8.66573	19.4402	3.11296	LOC100505984///ITGB6	uncharacterized LOC100505984///integrin subunit beta 6
235629_at	5.26e-15	5.87e-18	11.1965	30.4248	2.88868
211597_s_at	1.27e-12	4.67e-15	9.68352	23.9012	3.11154	HOPX	HOP homeobox
209016_s_at	1.31e-13	3.23e-16	10.284	26.5117	3.1073	KRT7	keratin 7
215446_s_at	4.56e-12	2.11e-14	9.34674	22.4285	3.08977	LOX	lysyl oxidase
201666_at	3.52e-16	2.06e-19	11.9728	33.6897	3.08903	TIMP1	TIMP metallopeptidase inhibitor 1
210095_s_at	1.38e-12	5.21e-15	9.65937	23.7958	3.0818	IGFBP3	insulin like growth factor binding protein 3
202437_s_at	2.2e-09	4.36e-11	7.64432	14.9664	3.08096	CYP1B1	cytochrome P450 family 1 subfamily B member 1
203789_s_at	6.74e-12	3.51e-14	9.23288	21.9296	3.07231	SEMA3C	semaphorin 3C
226777_at	3.05e-11	2.31e-13	8.81349	20.0892	3.0648	ADAM12	ADAM metallopeptidase domain 12
206392_s_at	2.24e-12	9e-15	9.53698	23.261	3.03475	RARRES1	retinoic acid receptor responder 1
219773_at	4.79e-18	1.02e-21	13.2358	38.8502	3.02767	NOX4	NADPH oxidase 4
202403_s_at	1.38e-15	1.05e-18	11.5944	32.1065	3.02452	COL1A2	collagen type I alpha 2 chain
205044_at	4.28e-09	1.02e-10	7.45243	14.132	3.01818	GABRP	gamma-aminobutyric acid type A receptor pi subunit
219795_at	1.67e-09	3.08e-11	7.72196	15.3047	3.00994	SLC6A14	solute carrier family 6 member 14
208540_x_at	1.18e-14	1.62e-17	10.964	29.4348	1.64734
200665_s_at	1.04e-13	2.41e-16	10.3508	26.8003	3.00861	SPARC	secreted protein acidic and cysteine rich
232578_at	2.45e-06	4.89e-07	5.483	5.89161	2.9999	CLDN18	claudin 18
210004_at	1.05e-13	2.47e-16	10.3452	26.7764	2.99889	OLR1	oxidized low density lipoprotein receptor 1
219580_s_at	9.86e-09	3.07e-10	7.20465	13.0598	2.99862	TMC5	transmembrane channel like 5
203108_at	1.92e-13	5.24e-16	10.1752	26.0403	2.98615	GPRC5A	G protein-coupled receptor class C group 5 member A
211430_s_at	3.73e-07	4.35e-08	6.06352	8.23634	2.98109	MIR8071-2///MIR8071-1///IGHV4-31///IGHM///IGHG2///IGHG1	microRNA 8071-2///microRNA 8071-1///immunoglobulin heavy variable 4-31///immunoglobulin heavy constant mu///immunoglobulin heavy constant gamma 2 (G2m marker)///immunoglobulin heavy constant gamma 1 (G1m marker)
218804_at	6.05e-15	7.08e-18	11.1536	30.2428	2.97053	ANO1	anoctamin 1
231766_s_at	1.04e-11	6.13e-14	9.1088	21.3855	2.96356	COL12A1	collagen type XII alpha 1 chain
213125_at	2.76e-14	4.7e-17	10.7212	28.3959	2.96176	OLFML2B	olfactomedin like 2B
240304_s_at	1.83e-08	7.02e-10	7.01723	12.2533	2.95797	TMC5	transmembrane channel like 5
223122_s_at	2.09e-10	2.36e-12	8.2959	17.8165	2.95276	SFRP2	secreted frizzled related protein 2
232231_at	9.52e-11	9.12e-13	8.50743	18.745	2.92839	RUNX2	runt related transcription factor 2
203325_s_at	6.49e-15	7.72e-18	11.1338	30.1584	2.91385	COL5A1	collagen type V alpha 1 chain
214927_at	4.22e-13	1.29e-15	9.97253	25.1604	2.90628	ITGBL1	integrin subunit beta like 1
229479_at	2.53e-14	4.16e-17	10.7489	28.5145	2.83291
224694_at	1.02e-15	7.09e-19	11.6848	32.4861	2.90418	ANTXR1	anthrax toxin receptor 1
205890_s_at	1.7e-11	1.12e-13	8.97512	20.7989	2.90162	UBD///GABBR1	ubiquitin D///gamma-aminobutyric acid type B receptor subunit 1
205513_at	1.36e-07	1.09e-08	6.38683	9.57888	2.9009	TCN1	transcobalamin 1
1557080_s_at	4.1e-12	1.86e-14	9.37473	22.5511	2.89799	ITGBL1	integrin subunit beta like 1
212531_at	8.46e-09	2.48e-10	7.25282	13.2678	2.8907	LCN2	lipocalin 2
238617_at	2.41e-15	2.12e-18	11.4316	31.4205	2.88916	KIF26B	kinesin family member 26B
217028_at	5.29e-08	2.97e-09	6.68764	10.8468	2.88468	CXCR4	C-X-C motif chemokine receptor 4
217762_s_at	1.13e-13	2.72e-16	10.3228	26.6795	2.8553	RAB31	RAB31, member RAS oncogene family
209803_s_at	3.46e-12	1.52e-14	9.41908	22.7453	2.84973	PHLDA2	pleckstrin homology like domain family A member 2
204464_s_at	5.97e-14	1.2e-16	10.508	27.4789	2.84211	EDNRA	endothelin receptor type A
215076_s_at	1.03e-14	1.39e-17	10.9989	29.5838	2.81187	COL3A1	collagen type III alpha 1 chain
202286_s_at	2.61e-09	5.41e-11	7.59576	14.7549	2.79312	TACSTD2	tumor-associated calcium signal transducer 2
202436_s_at	2.81e-09	5.93e-11	7.57498	14.6645	2.77273	CYP1B1	cytochrome P450 family 1 subfamily B member 1
226311_at	2.41e-15	2.09e-18	11.4339	31.4303	2.77145	ADAMTS2	ADAM metallopeptidase with thrombospondin type 1 motif 2
228640_at	6.95e-10	1.05e-11	7.96355	16.3601	2.76799	PCDH7	protocadherin 7
201884_at	7.46e-06	1.92e-06	5.14461	4.57234	2.76527	CEACAM5	carcinoembryonic antigen related cell adhesion molecule 5
202267_at	1.76e-13	4.71e-16	10.1993	26.1448	2.76409	LAMC2	laminin subunit gamma 2
217388_s_at	1.42e-11	8.9e-14	9.02568	21.0208	2.7615	KYNU	kynureninase
217763_s_at	8.16e-14	1.72e-16	10.4273	27.1308	2.76052	RAB31	RAB31, member RAS oncogene family
221558_s_at	2.24e-10	2.62e-12	8.27235	17.7132	2.75343	LEF1	lymphoid enhancer binding factor 1
201438_at	3.33e-15	3.41e-18	11.3216	30.9554	2.74868	COL6A3	collagen type VI alpha 3 chain
202766_s_at	3.67e-12	1.64e-14	9.4032	22.6758	2.72664	FBN1	fibrillin 1
226930_at	2.35e-13	6.57e-16	10.124	25.8183	2.72629	FNDC1	fibronectin type III domain containing 1
205927_s_at	3.35e-08	1.62e-09	6.8267	11.4383	2.72578	CTSE	cathepsin E
217764_s_at	2.18e-13	5.99e-16	10.1451	25.9096	2.7125	RAB31	RAB31, member RAS oncogene family
212444_at	1.73e-13	4.59e-16	10.205	26.1696	2.71073	GPRC5A	G protein-coupled receptor class C group 5 member A
229554_at	1.34e-13	3.34e-16	10.277	26.4811	2.70972	LUM	lumican
214004_s_at	9.31e-14	2.01e-16	10.3916	26.9768	0.931581	VGLL4	vestigial like family member 4
201792_at	2.36e-16	1.17e-19	12.1063	34.2441	2.70716	AEBP1	AE binding protein 1
202237_at	3.05e-11	2.31e-13	8.81359	20.0896	2.69162	LOC101928916///NNMT	uncharacterized LOC101928916///nicotinamide N-methyltransferase
213627_at	9.39e-14	2.08e-16	10.3838	26.9431	0.565825	MAGED2	MAGE family member D2
33323_r_at	1.15e-09	1.96e-11	7.82311	15.7462	2.68209	SFN	stratifin
228754_at	3.25e-14	5.95e-17	10.6675	28.1652	2.68187	SLC6A6	solute carrier family 6 member 6
203021_at	2.79e-14	4.9e-17	10.7118	28.3552	2.67459	SLPI	secretory leukocyte peptidase inhibitor
209875_s_at	1.72e-09	3.19e-11	7.71437	15.2716	2.67322	SPP1	secreted phosphoprotein 1
211959_at	7.7e-15	9.44e-18	11.0877	29.9621	2.66673	IGFBP5	insulin like growth factor binding protein 5
212768_s_at	0.000184	7.66e-05	4.17388	1.04036	2.66445	OLFM4	olfactomedin 4
204580_at	2.52e-06	5.08e-07	5.47367	5.85471	2.66435	MMP12	matrix metallopeptidase 12
226695_at	1.61e-12	6.25e-15	9.61861	23.6178	2.65735	PRRX1	paired related homeobox 1
202856_s_at	1.13e-11	6.8e-14	9.08549	21.2832	2.64063	MIR6787///SLC16A3	microRNA 6787///solute carrier family 16 member 3
236179_at	9.27e-12	5.29e-14	9.14164	21.5296	2.63381	CDH11	cadherin 11
225664_at	3.33e-12	1.45e-14	9.43018	22.7939	2.63331	COL12A1	collagen type XII alpha 1 chain
231993_at	6.68e-12	3.47e-14	9.23568	21.9419	2.62969	ITGBL1	integrin subunit beta like 1
227314_at	4.56e-14	8.5e-17	10.5864	27.8166	2.62333	ITGA2	integrin subunit alpha 2
202450_s_at	2.95e-13	8.68e-16	10.0615	25.5472	2.61424	CTSK	cathepsin K
234994_at	2.86e-11	2.13e-13	8.83166	20.169	2.60097	TMEM200A	transmembrane protein 200A
211506_s_at	3.81e-08	1.92e-09	6.78805	11.2736	2.5967	CXCL8	C-X-C motif chemokine ligand 8
208083_s_at	2.4e-11	1.7e-13	8.88131	20.387	2.58594	LOC100505984///ITGB6	uncharacterized LOC100505984///integrin subunit beta 6
1554018_at	5.31e-13	1.66e-15	9.91571	24.9132	2.57944	GPNMB	glycoprotein nmb
230147_at	3.9e-10	5.14e-12	8.122	17.0539	2.57098	F2RL2	coagulation factor II thrombin receptor like 2
225275_at	3.14e-11	2.39e-13	8.8059	20.0559	2.55947	EDIL3	EGF like repeats and discoidin domains 3
228481_at	1.65e-13	4.28e-16	10.2209	26.2382	2.72557
209758_s_at	2.15e-09	4.24e-11	7.65058	14.9936	2.55793	MFAP5	microfibrillar associated protein 5
201860_s_at	1.12e-11	6.76e-14	9.08696	21.2897	2.53991	PLAT	plasminogen activator, tissue type
212992_at	2.75e-13	7.95e-16	10.0811	25.6322	2.53976	AHNAK2	AHNAK nucleoprotein 2
1556499_s_at	6.58e-14	1.34e-16	10.4839	27.3749	2.53437	COL1A1	collagen type I alpha 1 chain
238481_at	5.05e-11	4.3e-13	8.6749	19.4805	2.5321	MGP	matrix Gla protein
228335_at	7.07e-09	1.95e-10	7.30698	13.5019	2.53168	CLDN11	claudin 11
201069_at	2.67e-13	7.62e-16	10.0908	25.6743	2.53058	MMP2	matrix metallopeptidase 2
206026_s_at	4.56e-11	3.76e-13	8.70444	19.6102	2.51302	TNFAIP6	TNF alpha induced protein 6
217728_at	5.8e-12	2.87e-14	9.27759	22.1256	2.51199	S100A6	S100 calcium binding protein A6
231879_at	4.86e-11	4.09e-13	8.68617	19.53	2.50358	COL12A1	collagen type XII alpha 1 chain
236297_at	3.3e-15	3.32e-18	11.3276	30.9807	2.50046	PLXDC2	plexin domain containing 2
230493_at	2.05e-14	3.14e-17	10.8127	28.788	2.49685	SHISA2	shisa family member 2
212143_s_at	1.28e-12	4.72e-15	9.68145	23.8922	2.49368	IGFBP3	insulin like growth factor binding protein 3
238455_at	2.42e-15	2.17e-18	11.426	31.397	2.49299	PLXDC2	plexin domain containing 2
207760_s_at	2.69e-13	7.72e-16	10.0878	25.6614	0.692847	NCOR2	nuclear receptor corepressor 2
213994_s_at	2.36e-09	4.78e-11	7.62353	14.8758	2.49291	SPON1	spondin 1
206391_at	1.09e-11	6.5e-14	9.09547	21.327	2.48934	RARRES1	retinoic acid receptor responder 1
206025_s_at	7.96e-11	7.35e-13	8.55549	18.9561	2.48766	TNFAIP6	TNF alpha induced protein 6
226865_at	4.03e-13	1.21e-15	9.98582	25.2182	2.47659	PLXDC2	plexin domain containing 2
205499_at	8.92e-16	6.04e-19	11.7222	32.6431	2.47288	SRPX2	sushi repeat containing protein, X-linked 2
219727_at	1.38e-06	2.38e-07	5.6579	6.58803	2.47047	DUOX2	dual oxidase 2
227070_at	2.21e-12	8.87e-15	9.54021	23.2752	2.46867	GLT8D2	glycosyltransferase 8 domain containing 2
212942_s_at	2.81e-07	2.99e-08	6.15208	8.6018	2.45897	CEMIP	cell migration inducing hyaluronan binding protein
212236_x_at	6.74e-13	2.24e-15	9.84793	24.6182	2.45586	KRT17///JUP	keratin 17///junction plakoglobin
224724_at	1.18e-10	1.2e-12	8.44646	18.4773	2.45078	SULF2	sulfatase 2
207191_s_at	1.17e-13	2.87e-16	10.3108	26.6276	2.44669	ISLR	immunoglobulin superfamily containing leucine rich repeat
202238_s_at	7.55e-11	6.94e-13	8.56818	19.0118	2.44667	LOC101928916///NNMT	uncharacterized LOC101928916///nicotinamide N-methyltransferase
201141_at	1.01e-12	3.49e-15	9.749	24.1869	2.43979	GPNMB	glycoprotein nmb
213905_x_at	3.19e-14	5.78e-17	10.674	28.1933	2.43016	BGN	biglycan
213680_at	1.27e-09	2.21e-11	7.79595	15.6276	2.43011	KRT6B	keratin 6B
215101_s_at	7.79e-08	5.06e-09	6.56532	10.3293	2.4256	CXCL5	C-X-C motif chemokine ligand 5
201798_s_at	8.21e-15	1.04e-17	11.0647	29.8644	2.42276	MYOF	myoferlin
202988_s_at	3.41e-08	1.66e-09	6.82171	11.417	2.42195	RGS1	regulator of G-protein signaling 1
226997_at	5.56e-17	1.83e-20	12.5439	36.0473	2.42053	ADAMTS12	ADAM metallopeptidase with thrombospondin type 1 motif 12
202833_s_at	2.18e-10	2.53e-12	8.28057	17.7492	2.4197	SERPINA1	serpin family A member 1
200677_at	6.5e-13	2.12e-15	9.86122	24.676	0.977063	PTTG1IP	pituitary tumor-transforming 1 interacting protein
204006_s_at	7.76e-08	5.03e-09	6.56669	10.335	2.41675	FCGR3B///FCGR3A	Fc fragment of IgG receptor IIIb///Fc fragment of IgG receptor IIIa
205009_at	0.000106	4.14e-05	4.34313	1.62525	2.3991	TFF1	trefoil factor 1
219179_at	1.66e-15	1.34e-18	11.5373	31.8661	2.39803	DACT1	dishevelled binding antagonist of beta catenin 1
206584_at	6.11e-08	3.59e-09	6.64449	10.664	2.39659	LY96	lymphocyte antigen 96
214702_at	3.31e-13	9.82e-16	10.0338	25.4266	2.39274	FN1	fibronectin 1
209596_at	6.59e-14	1.35e-16	10.4817	27.3656	2.38763	MXRA5	matrix remodeling associated 5
223484_at	3.18e-09	6.95e-11	7.53949	14.5102	2.38497	C15orf48	chromosome 15 open reading frame 48
224396_s_at	5.85e-12	2.93e-14	9.27317	22.1062	2.38203	ASPN	asporin
202435_s_at	7.13e-09	1.97e-10	7.30499	13.4933	2.37492	CYP1B1	cytochrome P450 family 1 subfamily B member 1
236114_at	9.77e-13	3.36e-15	9.75762	24.2245	2.14928
229459_at	6.71e-15	8.1e-18	11.1227	30.1112	2.36505	FAM19A5	family with sequence similarity 19 member A5, C-C motif chemokine like
236313_at	3.37e-09	7.5e-11	7.52223	14.4352	2.36497	CDKN2B	cyclin dependent kinase inhibitor 2B
203035_s_at	1.07e-12	3.74e-15	9.73329	24.1184	0.931393	PIAS3	protein inhibitor of activated STAT 3
213765_at	2.29e-08	9.58e-10	6.9465	11.9502	2.36383	MFAP5	microfibrillar associated protein 5
226545_at	7.32e-12	3.92e-14	9.20827	21.8218	2.35811	CD109	CD109 molecule
210849_s_at	1.08e-12	3.82e-15	9.72887	24.0991	0.624196	VPS41	VPS41, HOPS complex subunit
211981_at	3.39e-12	1.49e-14	9.42427	22.768	2.3579	COL4A1	collagen type IV alpha 1 chain
223631_s_at	3.06e-07	3.34e-08	6.12543	8.49164	2.34746	C19orf33	chromosome 19 open reading frame 33
207172_s_at	2.47e-14	3.98e-17	10.7591	28.5582	2.34595	CDH11	cadherin 11
211668_s_at	2.11e-11	1.45e-13	8.91651	20.5416	2.34196	PLAU	plasminogen activator, urokinase
203570_at	1.15e-15	8.2e-19	11.6512	32.3453	2.33752	LOXL1	lysyl oxidase like 1
232568_at	1.16e-12	4.2e-15	9.70726	24.0048	2.33391	MGC24103	uncharacterized MGC24103
208850_s_at	2.06e-14	3.21e-17	10.8079	28.7676	2.33111	THY1	Thy-1 cell surface antigen
213764_s_at	2.16e-08	8.84e-10	6.96487	12.0289	2.32723	MFAP5	microfibrillar associated protein 5
204174_at	9.31e-11	8.85e-13	8.51411	18.7743	2.32458	ALOX5AP	arachidonate 5-lipoxygenase activating protein
204855_at	1.31e-07	1.03e-08	6.39967	9.63264	2.32054	SERPINB5	serpin family B member 5
209156_s_at	1.09e-10	1.08e-12	8.46997	18.5805	2.31622	COL6A2	collagen type VI alpha 2 chain
238017_at	7.1e-08	4.41e-09	6.59656	10.4612	2.3152	SDR16C5	short chain dehydrogenase/reductase family 16C, member 5
211864_s_at	1.5e-15	1.18e-18	11.5669	31.9908	2.31381	MYOF	myoferlin
205157_s_at	1.52e-09	2.72e-11	7.75	15.427	2.30949	KRT17///JUP	keratin 17///junction plakoglobin
217767_at	4.74e-10	6.58e-12	8.06705	16.8132	2.30941	C3	complement component 3
204602_at	3.9e-10	5.14e-12	8.12212	17.0545	2.30662	DKK1	dickkopf WNT signaling pathway inhibitor 1
202765_s_at	1.43e-11	8.97e-14	9.02382	21.0126	2.30602	FBN1	fibrillin 1
221911_at	9.65e-14	2.15e-16	10.3759	26.9089	2.30345	ETV1	ETS variant 1
211429_s_at	3.01e-11	2.25e-13	8.81867	20.1119	2.30328	SERPINA1	serpin family A member 1
204068_at	1.68e-12	6.58e-15	9.60681	23.5663	0.859495	STK3	serine/threonine kinase 3
218456_at	1.73e-12	6.79e-15	9.59992	23.5361	0.971466	CAPRIN2	caprin family member 2
209708_at	2.97e-12	1.28e-14	9.45791	22.9152	2.30241	MOXD1	monooxygenase DBH like 1
225242_s_at	2.22e-09	4.42e-11	7.64121	14.9528	2.30194	CCDC80	coiled-coil domain containing 80
203989_x_at	1.63e-12	6.37e-15	9.61439	23.5994	2.29559	F2R	coagulation factor II thrombin receptor
201261_x_at	5.56e-15	6.3e-18	11.1803	30.3561	2.29437	BGN	biglycan
202207_at	1.39e-09	2.45e-11	7.77352	15.5297	2.28539	ARL4C	ADP ribosylation factor like GTPase 4C
1561689_at	2.27e-12	9.2e-15	9.53211	23.2398	1.25713
205943_at	4.07e-08	2.11e-09	6.76646	11.1817	2.28496	TDO2	tryptophan 2,3-dioxygenase
33322_i_at	1.59e-09	2.88e-11	7.73673	15.3691	2.27326	SFN	stratifin
219087_at	2.29e-12	9.29e-15	9.52983	23.2298	2.26366	ASPN	asporin
209360_s_at	2.69e-14	4.47e-17	10.7324	28.4439	2.26276	LOC101928269///LOC100506403///RUNX1	uncharacterized LOC101928269///uncharacterized LOC100506403///runt related transcription factor 1
203726_s_at	4.56e-09	1.1e-10	7.43529	14.0577	2.25796	LAMA3	laminin subunit alpha 3
221506_s_at	2.54e-12	1.05e-14	9.50141	23.1055	0.433528	TNPO2	transportin 2
202202_s_at	3.43e-09	7.67e-11	7.51732	14.4139	2.24851	LAMA4	laminin subunit alpha 4
201105_at	5.62e-12	2.78e-14	9.28536	22.1597	2.24792	LGALS1	galectin 1
235571_at	2.66e-12	1.12e-14	9.48783	23.0461	0.690853	MIR34A	microRNA 34a
202411_at	1.87e-09	3.53e-11	7.6912	15.1706	2.24278	IFI27	interferon alpha inducible protein 27
201828_x_at	2.71e-12	1.15e-14	9.48239	23.0223	0.9092	FAM127A	family with sequence similarity 127 member A
219463_at	2.16e-12	8.62e-15	9.54652	23.3028	2.23698	LAMP5	lysosomal associated membrane protein family member 5
201850_at	1.74e-16	7.98e-20	12.1957	34.6146	2.23018	CAPG	capping actin protein, gelsolin like
201042_at	1.13e-13	2.66e-16	10.3283	26.7033	2.22852	TGM2	transglutaminase 2
236044_at	1.8e-11	1.2e-13	8.95934	20.7296	2.22632	PLPP4	phospholipid phosphatase 4
202363_at	2.79e-14	4.85e-17	10.7141	28.3652	2.22614	SPOCK1	sparc/osteonectin, cwcv and kazal-like domains proteoglycan (testican) 1
205542_at	1.31e-12	4.86e-15	9.6748	23.8632	2.22197	STEAP1	six transmembrane epithelial antigen of the prostate 1
209792_s_at	8.1e-10	1.28e-11	7.91861	16.1635	2.22112	KLK10	kallikrein related peptidase 10
206070_s_at	1.01e-08	3.16e-10	7.19803	13.0313	2.2197	EPHA3	EPH receptor A3
219073_s_at	7.05e-10	1.06e-11	7.95991	16.3442	2.21385	OSBPL10	oxysterol binding protein like 10
220330_s_at	1.44e-06	2.51e-07	5.64468	6.53507	2.21127	SAMSN1	SAM domain, SH3 domain and nuclear localization signals 1
37020_at	2.68e-07	2.79e-08	6.16788	8.66718	2.20832	CRP	C-reactive protein, pentraxin-related
218963_s_at	2.12e-10	2.41e-12	8.29119	17.7958	2.20655	KRT23	keratin 23
236436_at	3.95e-12	1.77e-14	-9.38583	22.5997	-0.884686	SLC25A45	solute carrier family 25 member 45
222904_s_at	1.38e-07	1.13e-08	6.37946	9.548	2.20516	TMC5	transmembrane channel like 5
211964_at	5.62e-12	2.77e-14	9.28594	22.1622	2.20188	COL4A2	collagen type IV alpha 2 chain
201110_s_at	5.44e-08	3.09e-09	6.67894	10.8099	2.19997	THBS1	thrombospondin 1
209201_x_at	3.75e-07	4.38e-08	6.06205	8.23032	2.19907	CXCR4	C-X-C motif chemokine receptor 4
212667_at	8.04e-12	4.37e-14	9.18433	21.7168	2.19283	SPARC	secreted protein acidic and cysteine rich
201875_s_at	4.45e-12	2.04e-14	9.35392	22.46	0.968297	MPZL1	myelin protein zero like 1
210142_x_at	4.53e-12	2.09e-14	9.34882	22.4376	0.579998	FLOT1	flotillin 1
225710_at	5.95e-10	8.7e-12	8.00472	16.5403	2.19017	GNB4	G protein subunit beta 4
238852_at	9.36e-12	5.44e-14	9.13523	21.5015	2.18988	PRRX1	paired related homeobox 1
208749_x_at	4.66e-12	2.17e-14	9.33992	22.3987	0.533643	FLOT1	flotillin 1
226677_at	2.15e-09	4.22e-11	7.65124	14.9965	2.18953	ZNF521	zinc finger protein 521
1554474_a_at	1.16e-12	4.17e-15	9.70892	24.0121	2.18899	MOXD1	monooxygenase DBH like 1
1554899_s_at	3.03e-07	3.3e-08	6.12832	8.50356	2.18844	FCER1G	Fc fragment of IgE receptor Ig
202117_at	4.86e-12	2.3e-14	9.32706	22.3423	0.937914	ARHGAP1	Rho GTPase activating protein 1
208682_s_at	4.87e-12	2.32e-14	9.32571	22.3364	0.805774	MAGED2	MAGE family member D2
209446_s_at	4.96e-12	2.37e-14	9.32099	22.3157	1.83219
205476_at	2.65e-06	5.39e-07	5.45892	5.79644	2.18836	CCL20	C-C motif chemokine ligand 20
210519_s_at	1.48e-08	5.28e-10	7.08172	12.5304	2.18712	NQO1	NAD(P)H quinone dehydrogenase 1
211919_s_at	3.12e-07	3.44e-08	6.11896	8.46491	2.18662	CXCR4	C-X-C motif chemokine receptor 4
235318_at	3.82e-11	3.04e-13	8.75193	19.8189	2.18648	FBN1	fibrillin 1
235821_at	1.03e-14	1.38e-17	11.0003	29.59	2.18643	WISP1	WNT1 inducible signaling pathway protein 1
219787_s_at	2.12e-10	2.43e-12	8.28884	17.7855	2.18367	ECT2	epithelial cell transforming 2
201058_s_at	1.42e-08	4.97e-10	7.09566	12.5903	2.1804	MYL9	myosin light chain 9
206091_at	1.44e-09	2.57e-11	7.76296	15.4836	2.17835	MATN3	matrilin 3
1558034_s_at	9.4e-08	6.55e-09	6.50563	10.0777	2.17632	CP	ceruloplasmin (ferroxidase)
200907_s_at	1.7e-11	1.11e-13	8.97605	20.803	2.17429	PALLD	palladin, cytoskeletal associated protein
228904_at	1.13e-13	2.72e-16	10.3232	26.6812	2.17369	HOXB3	homeobox B3
211980_at	7.02e-12	3.72e-14	9.21987	21.8726	2.17122	COL4A1	collagen type IV alpha 1 chain
231577_s_at	4.19e-07	5.08e-08	6.02668	8.08492	2.1675	GBP1	guanylate binding protein 1
208131_s_at	8.08e-10	1.27e-11	7.91966	16.1681	2.16689	PTGIS	prostaglandin I2 (prostacyclin) synthase
244420_at	5.99e-12	3.04e-14	9.26535	22.072	1.66222
222449_at	1.36e-15	9.91e-19	11.6071	32.1598	2.16538	PMEPA1	prostate transmembrane protein, androgen induced 1
227253_at	2.99e-08	1.38e-09	6.86376	11.5964	2.16153	CP	ceruloplasmin (ferroxidase)
213993_at	1.76e-08	6.63e-10	7.03002	12.3083	2.15805	SPON1	spondin 1
213959_s_at	6.01e-12	3.08e-14	9.26235	22.0588	0.890367	RPGRIP1L	RPGRIP1 like
227276_at	2.41e-15	2.02e-18	11.4418	31.4635	2.15567	PLXDC2	plexin domain containing 2
201310_s_at	2.36e-14	3.76e-17	10.7718	28.6126	2.15124	NREP	neuronal regeneration related protein
214677_x_at	7.49e-06	1.93e-06	5.14347	4.56795	2.14974	IGLC1	immunoglobulin lambda constant 1
209395_at	5.98e-09	1.58e-10	7.35531	13.711	2.14972	CHI3L1	chitinase 3 like 1
203878_s_at	9.11e-12	5.08e-14	9.15052	21.5685	2.14727	MMP11	matrix metallopeptidase 11
235521_at	1.47e-12	5.59e-15	9.64333	23.7257	2.14547	HOXA3	homeobox A3
215176_x_at	0.00011	4.29e-05	4.33359	1.59189	2.13981	IGK///IGKC	immunoglobulin kappa locus///immunoglobulin kappa constant
210072_at	3.24e-05	1.06e-05	4.70631	2.92659	2.13677	CCL19	C-C motif chemokine ligand 19
228141_at	2.51e-14	4.08e-17	10.7532	28.5331	2.13461	GPX8	glutathione peroxidase 8 (putative)
215379_x_at	5.78e-06	1.41e-06	5.22196	4.8704	2.13327	IGLV1-44	immunoglobulin lambda variable 1-44
223475_at	1.34e-09	2.35e-11	7.78301	15.5711	2.1316	CRISPLD1	cysteine rich secretory protein LCCL domain containing 1
34726_at	7.02e-12	3.75e-14	9.21819	21.8653	0.88228	CACNB3	calcium voltage-gated channel auxiliary subunit beta 3
201109_s_at	1.14e-07	8.61e-09	6.44234	9.81157	2.12888	THBS1	thrombospondin 1
241780_at	7.44e-12	4e-14	9.20378	21.8021	1.58529
205681_at	1.4e-06	2.42e-07	5.65384	6.57175	2.12788	BCL2A1	BCL2 related protein A1
209934_s_at	7.8e-12	4.22e-14	9.19174	21.7493	0.835463	ATP2C1	ATPase secretory pathway Ca2+ transporting 1
202499_s_at	1.36e-07	1.1e-08	6.38607	9.57569	2.12117	SLC2A3	solute carrier family 2 member 3
204083_s_at	2.71e-09	5.67e-11	7.58522	14.7091	2.11889	TPM2	tropomyosin 2 (beta)
218854_at	4.18e-09	9.91e-11	7.45983	14.1642	2.11679	DSE	dermatan sulfate epimerase
201012_at	1.27e-09	2.22e-11	7.79513	15.624	2.11302	ANXA1	annexin A1
233555_s_at	5.19e-10	7.34e-12	8.04254	16.7059	2.10615	SULF2	sulfatase 2
203410_at	8.84e-12	4.9e-14	9.15866	21.6042	0.817038	AP3M2	adaptor related protein complex 3 mu 2 subunit
209138_x_at	1.83e-05	5.5e-06	4.87708	3.55865	2.09996	IGLC1	immunoglobulin lambda constant 1
212657_s_at	6.8e-09	1.86e-10	7.31842	13.5514	2.0989	IL1RN	interleukin 1 receptor antagonist
213338_at	5.8e-11	5.1e-13	8.63667	19.3126	2.09444	TMEM158	transmembrane protein 158 (gene/pseudogene)
212255_s_at	9.12e-12	5.1e-14	9.14953	21.5642	0.826938	ATP2C1	ATPase secretory pathway Ca2+ transporting 1
200660_at	1.99e-14	3.02e-17	10.822	28.8277	2.0939	S100A11	S100 calcium binding protein A11
205466_s_at	1.5e-09	2.68e-11	7.75332	15.4415	2.0939	HS3ST1	heparan sulfate-glucosamine 3-sulfotransferase 1
215388_s_at	3.85e-10	5.06e-12	8.1258	17.0706	2.0935	CFHR1///CFH	complement factor H related 1///complement factor H
204298_s_at	2.6e-09	5.38e-11	7.59685	14.7597	2.09148	LOX	lysyl oxidase
204971_at	2.97e-08	1.36e-09	6.86692	11.6099	2.09054	CSTA	cystatin A
214587_at	1.6e-14	2.4e-17	10.8739	29.05	2.0866	COL8A1	collagen type VIII alpha 1 chain
214135_at	2.62e-05	8.32e-06	4.76996	3.16075	2.08642	CLDN18	claudin 18
202206_at	1.06e-09	1.79e-11	7.84409	15.8378	2.08572	ARL4C	ADP ribosylation factor like GTPase 4C
206336_at	1.13e-05	3.12e-06	5.02174	4.10337	2.08187	CXCL6	C-X-C motif chemokine ligand 6
227961_at	2.79e-10	3.41e-12	8.21378	17.4563	2.08128	CTSB	cathepsin B
212671_s_at	4.24e-07	5.16e-08	6.02302	8.06984	2.08119	LOC100509457///HLA-DQA2///HLA-DQA1	HLA class II histocompatibility antigen, DQ alpha 1 chain-like///major histocompatibility complex, class II, DQ alpha 2///major histocompatibility complex, class II, DQ alpha 1
203186_s_at	1.38e-09	2.43e-11	7.77539	15.5378	2.07545	S100A4	S100 calcium binding protein A4
205844_at	2.92e-05	9.41e-06	4.73785	3.04243	2.07424	VNN1	vanin 1
200757_s_at	1.03e-11	6.04e-14	9.11178	21.3986	0.961381	CALU	calumenin
209129_at	1.04e-11	6.09e-14	9.11021	21.3917	0.776117	TRIP6	thyroid hormone receptor interactor 6
201430_s_at	9.21e-12	5.19e-14	9.14591	21.5483	2.07228	DPYSL3	dihydropyrimidinase like 3
214770_at	9.35e-10	1.52e-11	7.87988	15.9942	2.07101	MSR1	macrophage scavenger receptor 1
204928_s_at	1.05e-11	6.22e-14	9.10554	21.3712	0.579656	SLC10A3	solute carrier family 10 member 3
212256_at	1.06e-11	6.31e-14	9.10215	21.3564	0.979054	GALNT10	polypeptide N-acetylgalactosaminyltransferase 10
205525_at	6.68e-11	6.08e-13	8.59755	19.1408	2.06874	CALD1	caldesmon 1
202831_at	6.17e-06	1.52e-06	5.20225	4.79426	2.06753	GPX2	glutathione peroxidase 2
1555229_a_at	9.01e-09	2.7e-10	7.23342	13.184	2.06478	C1S	complement component 1, s subcomponent
212998_x_at	5.49e-07	7.28e-08	5.94162	7.73644	2.064	LOC101060835///HLA-DQB1	HLA class II histocompatibility antigen, DQ beta 1 chain-like///major histocompatibility complex, class II, DQ beta 1
212067_s_at	1.34e-11	8.26e-14	9.04222	21.0934	2.06079	C1R	complement C1r subcomponent
202185_at	1.14e-11	6.89e-14	9.08257	21.2704	0.589639	PLOD3	procollagen-lysine,2-oxoglutarate 5-dioxygenase 3
208999_at	1.17e-11	7.09e-14	9.07635	21.2432	0.892546	2018-09-08	septin 8
209598_at	9.51e-11	9.08e-13	8.50841	18.7493	2.06026	PNMA2	paraneoplastic Ma antigen 2
213241_at	2.06e-09	4.01e-11	7.66282	15.0469	2.05867	PLXNC1	plexin C1
34210_at	3.65e-05	1.22e-05	4.67052	2.7957	2.05851	CD52	CD52 molecule
235371_at	3.96e-11	3.17e-13	8.7428	19.7787	2.05813	GXYLT2	glucoside xylosyltransferase 2
207966_s_at	1.29e-11	7.97e-14	9.05007	21.1278	0.560406	GLG1	golgi glycoprotein 1
203561_at	1.39e-10	1.46e-12	8.40254	18.2845	2.05778	FCGR2A	Fc fragment of IgG receptor IIa
218729_at	5.18e-12	2.48e-14	9.31041	22.2694	2.05046	LXN	latexin
1561180_at	1.39e-11	8.66e-14	9.03177	21.0475	1.2438
205479_s_at	2.69e-11	1.99e-13	8.84663	20.2347	2.05029	PLAU	plasminogen activator, urokinase
203903_s_at	1.09e-06	1.77e-07	5.72957	6.87601	2.04989	HEPH	hephaestin
209173_at	0.000128	5.12e-05	4.28523	1.42354	2.04964	AGR2	anterior gradient 2, protein disulphide isomerase family member
231240_at	2.89e-13	8.46e-16	10.0671	25.5713	2.04863	DIO2	deiodinase, iodothyronine, type II
205269_at	2.86e-06	5.94e-07	5.43532	5.70338	2.04712	LCP2	lymphocyte cytosolic protein 2
208965_s_at	4.88e-08	2.69e-09	6.71023	10.9427	2.04112	IFI16	interferon gamma inducible protein 16
1555745_a_at	0.000453	0.00021	3.88804	0.086663	2.03901	LYZ	lysozyme
238478_at	5.83e-11	5.14e-13	8.63528	19.3065	2.03513	BNC2	basonuclin 2
205991_s_at	2.5e-11	1.81e-13	8.86805	20.3288	2.03484	PRRX1	paired related homeobox 1
201721_s_at	4.42e-08	2.37e-09	6.73964	11.0677	2.03417	LAPTM5	lysosomal protein transmembrane 5
229947_at	1.79e-08	6.82e-10	7.02384	12.2817	2.0326	PI15	peptidase inhibitor 15
207714_s_at	1.51e-13	3.8e-16	10.2473	26.3526	2.0264	SERPINH1	serpin family H member 1
201431_s_at	8.5e-12	4.65e-14	9.17041	21.6557	2.01701	DPYSL3	dihydropyrimidinase like 3
228933_at	2.78e-14	4.78e-17	10.7172	28.3787	2.01354	NHS	NHS actin remodeling regulator
210143_at	9.12e-05	3.47e-05	4.39119	1.79392	2.00705	ANXA10	annexin A10
201309_x_at	1.25e-12	4.56e-15	9.68928	23.9264	2.00443	NREP	neuronal regeneration related protein
200897_s_at	1.11e-10	1.1e-12	8.46656	18.5655	2.00189	PALLD	palladin, cytoskeletal associated protein
202504_at	2.88e-10	3.55e-12	8.2046	17.416	2.00086	TRIM29	tripartite motif containing 29
205206_at	7.69e-13	2.57e-15	9.81725	24.4845	2.0006	ANOS1	anosmin 1
209949_at	3.83e-09	8.85e-11	7.4852	14.2743	1.99845	NCF2	neutrophil cytosolic factor 2
204439_at	9.2e-10	1.49e-11	7.8849	16.0162	1.99737	IFI44L	interferon induced protein 44 like
209029_at	1.77e-11	1.17e-13	8.96484	20.7537	0.528926	COPS7A	COP9 signalosome subunit 7A
221900_at	2.48e-13	6.99e-16	10.1102	25.7585	1.99559	COL8A2	collagen type VIII alpha 2 chain
225481_at	2.5e-11	1.81e-13	8.86737	20.3258	1.99533	FRMD6	FERM domain containing 6
223312_at	1.82e-11	1.21e-13	-8.95642	20.7168	-0.687729	PRADC1	protease associated domain containing 1
1558199_at	5.19e-11	4.46e-13	8.6668	19.4449	1.99469	FN1	fibronectin 1
221132_at	7.49e-05	2.77e-05	4.45163	2.00759	1.99378	CLDN18	claudin 18
201549_x_at	1.85e-11	1.25e-13	8.95032	20.69	0.874308	KDM5B	lysine demethylase 5B
203417_at	1.02e-14	1.35e-17	11.006	29.614	1.98821	MFAP2	microfibrillar associated protein 2
211202_s_at	1.91e-11	1.29e-13	8.94302	20.658	0.732559	KDM5B	lysine demethylase 5B
213817_at	2.36e-08	9.98e-10	6.93723	11.9105	1.98775	IRAK3	interleukin 1 receptor associated kinase 3
219789_at	2.97e-09	6.37e-11	7.55903	14.5951	1.98467	NPR3	natriuretic peptide receptor 3
203956_at	2.01e-11	1.37e-13	8.92967	20.5994	0.672355	MORC2	MORC family CW-type zinc finger 2
204270_at	2.04e-11	1.39e-13	8.92577	20.5822	0.783575	SKI	SKI proto-oncogene
226676_at	8.67e-10	1.39e-11	7.90034	16.0837	1.98197	ZNF521	zinc finger protein 521
235944_at	4.69e-10	6.47e-12	8.0708	16.8296	1.97974	HMCN1	hemicentin 1
201925_s_at	1.7e-08	6.33e-10	7.04056	12.3535	1.96983	CD55	CD55 molecule (Cromer blood group)
227926_s_at	2.14e-11	1.48e-13	8.91264	20.5246	0.894751	NBPF20	neuroblastoma breakpoint family member 20
219372_at	2.18e-11	1.51e-13	8.90802	20.5043	0.757857	IFT81	intraflagellar transport 81
208747_s_at	1.41e-11	8.77e-14	9.02876	21.0343	1.9688	C1S	complement component 1, s subcomponent
202628_s_at	5.85e-07	7.94e-08	5.92088	7.65179	1.96506	SERPINE1	serpin family E member 1
235182_at	5.03e-10	7.09e-12	8.05044	16.7404	1.96398	ISM1	isthmin 1, angiogenesis inhibitor
227560_at	2.26e-11	1.58e-13	-8.89719	20.4567	-0.769085	SFXN2	sideroflexin 2
218960_at	2.04e-07	1.93e-08	6.25443	9.02633	1.96373	TMPRSS4	transmembrane protease, serine 4
219833_s_at	2.3e-11	1.62e-13	8.89265	20.4368	0.775094	EFHC1	EF-hand domain containing 1
201804_x_at	2.33e-11	1.65e-13	8.88856	20.4188	0.766444	TBCB	tubulin folding cofactor B
220088_at	4.87e-08	2.69e-09	6.71089	10.9455	1.96201	C5AR1	complement component 5a receptor 1
203876_s_at	2.98e-09	6.38e-11	7.55855	14.5931	1.96178	MMP11	matrix metallopeptidase 11
205249_at	6.64e-09	1.79e-10	7.32658	13.5867	1.96138	EGR2	early growth response 2
216834_at	6.76e-08	4.13e-09	6.61176	10.5255	1.96108	RGS1	regulator of G-protein signaling 1
214511_x_at	8.75e-10	1.4e-11	7.89812	16.074	1.95981	FCGR1B	Fc fragment of IgG receptor Ib
221898_at	1.5e-12	5.75e-15	9.63724	23.6991	1.95888	PDPN	podoplanin
227475_at	1.99e-07	1.86e-08	6.26332	9.0633	1.9564	FOXQ1	forkhead box Q1
205239_at	2.33e-06	4.6e-07	5.4977	5.94977	1.95575	AREG	amphiregulin
213869_x_at	1.25e-14	1.8e-17	10.9394	29.33	1.95501	THY1	Thy-1 cell surface antigen
218802_at	5.02e-08	2.78e-09	6.70294	10.9118	1.95421	MCUB	mitochondrial calcium uniporter dominant negative beta subunit
209013_x_at	2.59e-11	1.88e-13	8.8593	20.2904	0.887637	TRIO	trio Rho guanine nucleotide exchange factor
232476_at	2.61e-11	1.9e-13	8.85681	20.2795	1.32149
208178_x_at	2.63e-11	1.92e-13	8.85426	20.2682	0.846268	TRIO	trio Rho guanine nucleotide exchange factor
219607_s_at	2.48e-06	4.98e-07	5.47852	5.87389	1.95415	MS4A4A	membrane spanning 4-domains A4A
204472_at	1.56e-08	5.66e-10	7.06615	12.4634	1.95358	GEM	GTP binding protein overexpressed in skeletal muscle
217947_at	2.69e-11	1.97e-13	8.84807	20.241	0.968901	CMTM6	CKLF like MARVEL transmembrane domain containing 6
32128_at	5.56e-06	1.34e-06	5.23391	4.91664	1.9504	CCL18	C-C motif chemokine ligand 18
226875_at	2.49e-07	2.52e-08	6.19182	8.76635	1.949	DOCK11	dedicator of cytokinesis 11
204714_s_at	3.81e-09	8.76e-11	7.48747	14.2842	1.94876	F5	coagulation factor V
205234_at	1.87e-09	3.53e-11	7.69146	15.1717	1.94493	SLC16A4	solute carrier family 16 member 4
229635_at	1.07e-12	3.75e-15	9.73286	24.1165	1.94316	LINC01094	long intergenic non-protein coding RNA 1094
230722_at	9.98e-11	9.61e-13	8.49574	18.6937	1.94233	BNC2	basonuclin 2
224578_at	3.01e-11	2.25e-13	8.81882	20.1126	0.82098	RCC2	regulator of chromosome condensation 2
210933_s_at	1.07e-08	3.42e-10	7.18006	12.9538	1.9422	FSCN1	fascin actin-bundling protein 1
208794_s_at	3.05e-11	2.29e-13	8.81475	20.0947	0.635175	SMARCA4	SWI/SNF related, matrix associated, actin dependent regulator of chromatin, subfamily a, member 4
202949_s_at	3.81e-10	4.96e-12	8.13007	17.0893	1.94084	FHL2	four and a half LIM domains 2
227300_at	6.74e-10	1.01e-11	7.97149	16.3948	1.93674	TMEM119	transmembrane protein 119
231873_at	3.14e-11	2.38e-13	8.80617	20.0571	0.985754	BMPR2	bone morphogenetic protein receptor type 2
226142_at	8.14e-08	5.36e-09	6.55182	10.2723	1.93592	GLIPR1	GLI pathogenesis related 1
211759_x_at	3.15e-11	2.4e-13	8.80478	20.0509	0.87056	TBCB	tubulin folding cofactor B
200974_at	2.91e-09	6.2e-11	7.56505	14.6214	1.93572	ACTA2	actin, alpha 2, smooth muscle, aorta
205920_at	3.19e-11	2.44e-13	8.80074	20.0332	0.962892	SLC6A6	solute carrier family 6 member 6
212204_at	3.2e-11	2.45e-13	8.79971	20.0287	0.721582	TMEM87A	transmembrane protein 87A
212588_at	1.83e-05	5.5e-06	4.87671	3.5573	1.93018	PTPRC	protein tyrosine phosphatase, receptor type C
221979_at	3.33e-11	2.57e-13	-8.78962	19.9844	-0.753327	TOPORS-AS1	TOPORS antisense RNA 1
213157_s_at	3.51e-11	2.71e-13	-8.77789	19.9329	-0.553336	LOC339166///WSCD1	uncharacterized LOC339166///WSC domain containing 1
214807_at	1.41e-13	3.54e-16	10.2639	26.4244	1.92858	PLXDC2	plexin domain containing 2
225524_at	2.67e-10	3.25e-12	8.22448	17.5032	1.92808	ANTXR2	anthrax toxin receptor 2
204122_at	1.01e-07	7.21e-09	6.48337	9.98396	1.92563	TYROBP	TYRO protein tyrosine kinase binding protein
229030_at	9.82e-07	1.55e-07	5.76044	7.00051	1.92472	CAPN8	calpain 8
1556656_at	3.76e-11	2.94e-13	8.75978	19.8533	1.0706
214247_s_at	7.45e-14	1.54e-16	10.4517	27.2361	1.92342	DKK3	dickkopf WNT signaling pathway inhibitor 3
238417_at	3.76e-11	2.95e-13	8.75865	19.8484	0.950021	PGM2L1	phosphoglucomutase 2 like 1
224859_at	3.77e-11	2.97e-13	8.75731	19.8425	0.819416	CD276	CD276 molecule
200906_s_at	5.95e-11	5.27e-13	8.62948	19.281	1.92308	PALLD	palladin, cytoskeletal associated protein
209211_at	1.63e-06	2.94e-07	5.60684	6.38377	1.92213	KLF5	Kruppel like factor 5
206858_s_at	1.1e-09	1.86e-11	7.83455	15.7961	1.92102	HOXC6	homeobox C6
240370_at	3.79e-11	3.01e-13	8.75412	19.8285	1.09813
202803_s_at	1.45e-08	5.11e-10	7.08912	12.5622	1.92042	ITGB2	integrin subunit beta 2
212865_s_at	7.21e-07	1.04e-07	5.8556	7.38596	1.92027	COL14A1	collagen type XIV alpha 1 chain
219700_at	1.64e-13	4.19e-16	10.2256	26.2586	1.9185	PLXDC1	plexin domain containing 1
207691_x_at	5.76e-10	8.4e-12	8.01251	16.5744	1.91619	ENTPD1	ectonucleoside triphosphate diphosphohydrolase 1
221297_at	3.96e-11	3.18e-13	-8.74226	19.7763	-0.637942	GPRC5D	G protein-coupled receptor class C group 5 member D
243_g_at	4.1e-11	3.3e-13	8.73363	19.7384	0.771117	MAP4	microtubule associated protein 4
218002_s_at	8.51e-06	2.24e-06	5.10593	4.42411	1.91555	CXCL14	C-X-C motif chemokine ligand 14
210845_s_at	1.66e-11	1.07e-13	8.98365	20.8363	1.9152	PLAUR	plasminogen activator, urokinase receptor
204896_s_at	4.14e-11	3.36e-13	-8.72986	19.7219	-0.977008	PTGER4	prostaglandin E receptor 4
242397_at	4.19e-11	3.4e-13	8.72686	19.7087	2.47918
201485_s_at	4.23e-11	3.44e-13	8.72424	19.6972	0.824911	RCN2	reticulocalbin 2
218634_at	4.24e-11	3.46e-13	8.72325	19.6929	0.695088	PHLDA3	pleckstrin homology like domain family A member 3
202668_at	3.49e-08	1.7e-09	6.81548	11.3905	1.9145	EFNB2	ephrin B2
1552726_at	4.51e-11	3.7e-13	-8.70833	19.6273	-0.618723	ADAMTS17	ADAM metallopeptidase with thrombospondin type 1 motif 17
241387_at	4.53e-11	3.73e-13	8.70676	19.6205	0.854629
201928_at	4.53e-11	3.73e-13	8.70658	19.6196	0.665209	PKP4	plakophilin 4
201616_s_at	1.33e-10	1.36e-12	8.41791	18.352	1.91404	CALD1	caldesmon 1
211958_at	1.65e-13	4.27e-16	10.2213	26.2399	1.91329	IGFBP5	insulin like growth factor binding protein 5
207850_at	1.04e-07	7.6e-09	6.47114	9.93254	1.91279	CXCL3	C-X-C motif chemokine ligand 3
1557527_at	4.64e-11	3.86e-13	8.69873	19.5852	1.66322
202269_x_at	1.1e-06	1.81e-07	5.72434	6.85495	1.90954	GBP1	guanylate binding protein 1
225328_at	5.28e-12	2.55e-14	9.30432	22.2428	1.90501	FBXO32	F-box protein 32
232914_s_at	2.07e-09	4.05e-11	7.66088	15.0385	1.90429	SYTL2	synaptotagmin like 2
201617_x_at	3.36e-10	4.3e-12	8.16215	17.2299	1.90308	CALD1	caldesmon 1
214743_at	4.83e-11	4.05e-13	8.68797	19.5379	0.810367	CUX1	cut like homeobox 1
202391_at	7.28e-08	4.6e-09	6.58693	10.4205	1.90258	BASP1	brain abundant membrane attached signal protein 1
204846_at	2.5e-07	2.53e-08	6.19092	8.76259	1.90185	CP	ceruloplasmin (ferroxidase)
202627_s_at	2.56e-07	2.61e-08	6.18345	8.73167	1.9011	SERPINE1	serpin family E member 1
202357_s_at	9.47e-10	1.54e-11	7.87652	15.9795	1.89991	CFB	complement factor B
235616_at	9.23e-11	8.76e-13	8.51632	18.784	1.89988	TSHZ2	teashirt zinc finger homeobox 2
206199_at	5.47e-06	1.32e-06	5.23874	4.93534	1.89456	CEACAM7	carcinoembryonic antigen related cell adhesion molecule 7
206800_at	5.06e-11	4.31e-13	-8.67421	19.4775	-0.535319	MTHFR	methylenetetrahydrofolate reductase (NAD(P)H)
235008_at	5.07e-11	4.33e-13	8.67329	19.4734	1.25842
206869_at	5.07e-11	4.34e-13	-8.67266	19.4707	-0.957353	CHAD	chondroadherin
201506_at	7.08e-10	1.07e-11	7.95814	16.3364	1.89345	TGFBI	transforming growth factor beta induced
222549_at	1.67e-07	1.46e-08	6.32017	9.30023	1.89255	CLDN1	claudin 1
206638_at	2.69e-07	2.8e-08	6.167	8.66352	1.89228	HTR2B	5-hydroxytryptamine receptor 2B
213790_at	2.93e-08	1.33e-09	6.87111	11.6278	1.89044	ADAM12	ADAM metallopeptidase domain 12
204959_at	1.92e-07	1.77e-08	6.27448	9.10978	1.88984	MNDA	myeloid cell nuclear differentiation antigen
211924_s_at	6.35e-11	5.69e-13	8.61232	19.2057	1.88941	PLAUR	plasminogen activator, urokinase receptor
218181_s_at	5.85e-12	2.92e-14	9.27411	22.1104	1.88799	MAP4K4	mitogen-activated protein kinase kinase kinase kinase 4
209011_at	5.28e-11	4.6e-13	8.65992	19.4147	0.743981	TRIO	trio Rho guanine nucleotide exchange factor
209194_at	5.42e-11	4.73e-13	8.65371	19.3874	0.855339	CETN2	centrin 2
227266_s_at	5.89e-06	1.44e-06	5.21616	4.848	1.88783	FYB	FYN binding protein
201908_at	5.5e-11	4.82e-13	8.64955	19.3692	0.829019	DVL3	dishevelled segment polarity protein 3
225782_at	2.09e-09	4.07e-11	7.65933	15.0318	1.8876	MSRB3	methionine sulfoxide reductase B3
232090_at	5e-10	7.05e-12	8.05176	16.7463	1.88699	DNM3OS	DNM3 opposite strand/antisense RNA
225381_at	1.27e-09	2.2e-11	7.79728	15.6334	1.8853	MIR100HG	mir-100-let-7a-2 cluster host gene
214193_s_at	5.89e-11	5.2e-13	8.6324	19.2939	0.976628	DIEXF	digestive organ expansion factor homolog (zebrafish)
242625_at	4.63e-11	3.84e-13	8.70013	19.5913	1.88437	RSAD2	radical S-adenosyl methionine domain containing 2
205997_at	3.7e-09	8.46e-11	7.49537	14.3185	1.8832	ADAM28	ADAM metallopeptidase domain 28
219778_at	7.62e-09	2.16e-10	7.28465	13.4053	1.8812	ZFPM2	zinc finger protein, FOG family member 2
229271_x_at	1.24e-07	9.68e-09	6.41504	9.69705	1.88114	COL11A1	collagen type XI alpha 1 chain
214453_s_at	1.42e-10	1.5e-12	8.39675	18.2591	1.87978	IFI44	interferon induced protein 44
227576_at	6.35e-11	5.68e-13	8.61286	19.208	1.17493
211966_at	9.27e-12	5.29e-14	9.14143	21.5286	1.87797	COL4A2	collagen type IV alpha 2 chain
228750_at	4.52e-06	1.04e-06	5.29751	5.16361	1.87719	COL14A1	collagen type XIV alpha 1 chain
210895_s_at	6.35e-08	3.77e-09	6.63266	10.6139	1.8759	CD86	CD86 molecule
233364_s_at	6.52e-11	5.88e-13	8.60534	19.175	2.14479
227995_at	4.24e-12	1.93e-14	9.36605	22.5131	1.87088	PLXDC2	plexin domain containing 2
217053_x_at	6.6e-11	5.98e-13	8.60146	19.158	0.825321	ETV1	ETS variant 1
208966_x_at	5.7e-09	1.47e-10	7.3702	13.7755	1.87084	IFI16	interferon gamma inducible protein 16
228617_at	8.07e-10	1.27e-11	7.92025	16.1707	1.87054	XAF1	XIAP associated factor 1
202729_s_at	7.88e-16	5.19e-19	11.7576	32.7913	1.86952	LTBP1	latent transforming growth factor beta binding protein 1
227660_at	6.82e-11	6.22e-13	8.5926	19.119	0.937731	ANTXR1	anthrax toxin receptor 1
206501_x_at	6.86e-11	6.28e-13	8.59068	19.1106	0.893818	ETV1	ETS variant 1
219479_at	6.6e-13	2.16e-15	9.85661	24.6559	1.86816	KDELC1	KDEL motif containing 1
219890_at	1.6e-10	1.73e-12	8.36485	18.119	1.86808	CLEC5A	C-type lectin domain family 5 member A
226084_at	4.61e-10	6.32e-12	8.0762	16.8533	1.86707	MAP1B	microtubule associated protein 1B
231964_at	3.85e-10	5.05e-12	8.12623	17.0725	1.86697	BICD1	BICD cargo adaptor 1
1555630_a_at	2.7e-11	2e-13	8.84531	20.229	1.86563	NARR///RAB34	nine-amino acid residue-repeats///RAB34, member RAS oncogene family
209474_s_at	2.94e-10	3.64e-12	8.19919	17.3923	1.86478	ENTPD1	ectonucleoside triphosphate diphosphohydrolase 1
208268_at	1e-07	7.18e-09	6.48427	9.98777	1.86173	ADAM28	ADAM metallopeptidase domain 28
203305_at	4.89e-07	6.24e-08	5.97821	7.88613	1.86118	F13A1	coagulation factor XIII A chain
235392_at	8.2e-11	7.64e-13	8.54693	18.9185	1.04079
233036_at	8.39e-11	7.83e-13	8.54143	18.8943	1.49416
232113_at	8.72e-11	8.16e-13	8.53232	18.8543	2.15526
210670_at	0.016	0.0105	2.62295	-3.52765	1.85931	PPY	pancreatic polypeptide
202778_s_at	8.72e-11	8.18e-13	8.53162	18.8512	0.608201	ZMYM2	zinc finger MYM-type containing 2
205907_s_at	2.71e-07	2.84e-08	6.164	8.65111	1.85858	OMD	osteomodulin
233090_at	9.03e-11	8.51e-13	8.52282	18.8126	1.44011
220927_s_at	9.03e-11	8.52e-13	-8.52254	18.8113	-0.577046	HPSE2	heparanase 2 (inactive)
222108_at	2.79e-12	1.19e-14	9.47466	22.9885	1.85829	AMIGO2	adhesion molecule with Ig like domain 2
202664_at	2.07e-07	1.97e-08	6.25008	9.00824	1.85591	WIPF1	WAS/WASL interacting protein family member 1
207719_x_at	2.45e-11	1.75e-13	8.87485	20.3587	1.85477	CEP170P1///CEP170	centrosomal protein 170 pseudogene 1///centrosomal protein 170
202478_at	2.33e-10	2.76e-12	8.26103	17.6635	1.85306	TRIB2	tribbles pseudokinase 2
202196_s_at	9.36e-13	3.19e-15	9.76944	24.2761	1.85141	DKK3	dickkopf WNT signaling pathway inhibitor 3
217022_s_at	8.99e-05	3.42e-05	4.3955	1.80908	1.84824	IGHA2///IGHA1///IGH	immunoglobulin heavy constant alpha 2 (A2m marker)///immunoglobulin heavy constant alpha 1///immunoglobulin heavy locus
239056_at	9.52e-11	9.11e-13	-8.50779	18.7466	-0.382826	SEC22C	SEC22 homolog C, vesicle trafficking protein
219508_at	5.28e-05	1.86e-05	4.55813	2.38834	1.84782	GCNT3	glucosaminyl (N-acetyl) transferase 3, mucin type
205668_at	2.14e-06	4.13e-07	5.5244	6.0556	1.84712	LY75	lymphocyte antigen 75
214581_x_at	5.99e-12	3.04e-14	9.26513	22.071	1.84684	TNFRSF21	TNF receptor superfamily member 21
203001_s_at	1.41e-07	1.16e-08	6.37262	9.51937	1.84609	STMN2	stathmin 2
201841_s_at	1.01e-10	9.79e-13	8.49157	18.6754	0.927085	HSPB1	heat shock protein family B (small) member 1
205483_s_at	3.32e-10	4.2e-12	8.16711	17.2516	1.84431	ISG15	ISG15 ubiquitin-like modifier
205597_at	9.08e-06	2.42e-06	5.08629	4.34903	1.84268	SLC44A4	solute carrier family 44 member 4
226621_at	1.59e-10	1.72e-12	8.3666	18.1267	1.8416	OSMR	oncostatin M receptor
208782_at	5.26e-11	4.56e-13	8.6617	19.4225	1.84068	FSTL1	follistatin like 1
210889_s_at	2.17e-08	8.86e-10	6.96421	12.026	1.8395	FCGR2B	Fc fragment of IgG receptor IIb
215121_x_at	1.07e-05	2.94e-06	5.03682	4.16061	1.83923	CYAT1///IGLV1-44///IGLC1	immunoglobulin lambda light chain-like///immunoglobulin lambda variable 1-44///immunoglobulin lambda constant 1
216235_s_at	1.24e-14	1.75e-17	10.9469	29.362	1.83821	EDNRA	endothelin receptor type A
201108_s_at	1.66e-08	6.12e-10	7.04832	12.3868	1.83455	THBS1	thrombospondin 1
230836_at	5.31e-07	6.98e-08	5.95177	7.77793	1.8328	ST8SIA4	ST8 alpha-N-acetyl-neuraminide alpha-2,8-sialyltransferase 4
204614_at	7.69e-08	4.96e-09	6.56974	10.3479	1.83245	SERPINB2	serpin family B member 2
213537_at	7.85e-07	1.17e-07	5.82941	7.27964	1.82828	HLA-DPA1	major histocompatibility complex, class II, DP alpha 1
223203_at	1.1e-10	1.08e-12	8.46901	18.5763	0.573223	FAM156B///FAM156A	family with sequence similarity 156 member B///family with sequence similarity 156 member A
233814_at	5.99e-11	5.31e-13	8.62768	19.2731	1.82803	EFNA5	ephrin A5
205529_s_at	1.03e-09	1.72e-11	7.85247	15.8744	1.82715	RUNX1T1	RUNX1 translocation partner 1
216215_s_at	1.11e-10	1.1e-12	8.46488	18.5582	0.786398	RBFOX2	RNA binding protein, fox-1 homolog 2
241762_at	2.64e-11	1.94e-13	8.85247	20.2604	1.82697	FBXO32	F-box protein 32
213485_s_at	1.12e-10	1.12e-12	8.46168	18.5441	0.962782	ABCC10	ATP binding cassette subfamily C member 10
225935_at	1.14e-10	1.14e-12	8.45818	18.5287	0.872657	CUX1	cut like homeobox 1
206332_s_at	1.03e-08	3.24e-10	7.19219	13.0061	1.82595	IFI16	interferon gamma inducible protein 16
208244_at	1.14e-10	1.14e-12	-8.45699	18.5235	-0.698344	BMP3	bone morphogenetic protein 3
1555564_a_at	2.49e-09	5.1e-11	7.60904	14.8127	1.82348	CFI	complement factor I
225646_at	1.32e-08	4.5e-10	7.11822	12.6874	1.82133	CTSC	cathepsin C
203741_s_at	6.38e-09	1.7e-10	7.33764	13.6345	1.82036	ADCY7	adenylate cyclase 7
211732_x_at	1.18e-10	1.2e-12	8.4467	18.4784	0.950896	HNMT	histamine N-methyltransferase
232024_at	6.43e-06	1.6e-06	5.19002	4.74707	1.81821	GIMAP2	GTPase, IMAP family member 2
205330_at	6.62e-10	9.9e-12	7.97577	16.4136	1.81768	MN1	MN1 proto-oncogene, transcriptional regulator
218606_at	1.19e-10	1.21e-12	8.44496	18.4707	0.881423	ZDHHC7	zinc finger DHHC-type containing 7
202381_at	3.2e-11	2.46e-13	8.79901	20.0256	1.81699	ADAM9	ADAM metallopeptidase domain 9
202952_s_at	4.08e-08	2.12e-09	6.76527	11.1766	1.81574	ADAM12	ADAM metallopeptidase domain 12
210840_s_at	1.23e-10	1.26e-12	8.43603	18.4315	0.986114	IQGAP1	IQ motif containing GTPase activating protein 1
220070_at	1.26e-10	1.28e-12	-8.4311	18.4098	-0.675871	KDM8	lysine demethylase 8
1568574_x_at	1.53e-08	5.5e-10	7.07256	12.491	1.81422	SPP1	secreted phosphoprotein 1
225908_at	1.3e-10	1.33e-12	8.42342	18.3762	0.638581	IAH1	isoamyl acetate-hydrolyzing esterase 1 homolog
226435_at	8.05e-07	1.21e-07	5.82098	7.24547	1.81102	PAPLN	papilin, proteoglycan like sulfated glycoprotein
201864_at	1.34e-10	1.38e-12	8.41468	18.3378	0.546724	GDI1	GDP dissociation inhibitor 1
209611_s_at	1.34e-10	1.39e-12	-8.41435	18.3363	-0.451769	SLC1A4	solute carrier family 1 member 4
234886_at	1.35e-10	1.39e-12	-8.41354	18.3328	-0.704579
200919_at	1.35e-10	1.39e-12	8.41309	18.3308	0.73587	PHC2	polyhomeotic homolog 2
204137_at	5.14e-10	7.27e-12	8.04474	16.7155	1.80995	GPR137B	G protein-coupled receptor 137B
209651_at	1.06e-09	1.77e-11	7.84584	15.8455	1.80994	TGFB1I1	transforming growth factor beta 1 induced transcript 1
236764_at	1.37e-10	1.42e-12	8.40866	18.3113	1.20953
240384_at	1.38e-10	1.44e-12	-8.40604	18.2998	-0.461827
232164_s_at	1.02e-07	7.36e-09	6.47854	9.96367	1.80935	EPPK1	epiplakin 1
201147_s_at	8.72e-11	8.16e-13	8.53215	18.8536	1.80741	TIMP3	TIMP metallopeptidase inhibitor 3
208555_x_at	4.08e-10	5.44e-12	8.10958	16.9995	1.80213	CST2	cystatin SA
212197_x_at	1.39e-10	1.46e-12	8.40253	18.2844	0.482128	MPRIP	myosin phosphatase Rho interacting protein
201681_s_at	1.42e-10	1.49e-12	8.39832	18.2659	0.773958	DLG5	discs large MAGUK scaffold protein 5
220356_at	6.57e-09	1.77e-10	7.32932	13.5985	1.80042	CORIN	corin, serine peptidase
228065_at	1.48e-10	1.56e-12	8.38814	18.2213	0.751163	BCL9L	B-cell CLL/lymphoma 9-like
214020_x_at	1.48e-10	1.56e-12	8.38776	18.2196	0.886755	ITGB5	integrin subunit beta 5
242052_at	1.49e-10	1.58e-12	8.38504	18.2077	1.94567
202489_s_at	9.25e-07	1.44e-07	5.77887	7.07497	1.80034	FXYD3	FXYD domain containing ion transport regulator 3
202273_at	5.76e-14	1.15e-16	10.5183	27.5233	1.79856	PDGFRB	platelet derived growth factor receptor beta
202820_at	2.25e-11	1.57e-13	8.89853	20.4626	1.79761	AHR	aryl hydrocarbon receptor
222288_at	1.53e-10	1.63e-12	8.37853	18.1791	2.08032
226246_at	1.53e-10	1.63e-12	8.37793	18.1764	0.721116	KCTD1	potassium channel tetramerization domain containing 1
202270_at	3.93e-06	8.78e-07	5.3391	5.32586	1.79651	GBP1	guanylate binding protein 1
213566_at	5.58e-08	3.19e-09	6.67129	10.7775	1.79496	RNASE6	ribonuclease A family member k6
203024_s_at	1.54e-10	1.66e-12	8.37445	18.1612	0.817388	C5orf15	chromosome 5 open reading frame 15
211950_at	1.54e-10	1.66e-12	8.37424	18.1603	0.638584	UBR4	ubiquitin protein ligase E3 component n-recognin 4
202027_at	1.56e-10	1.69e-12	8.37063	18.1444	0.668423	TMEM184B	transmembrane protein 184B
1556055_at	1.56e-10	1.69e-12	8.37039	18.1433	1.09562
206310_at	1.57e-10	1.7e-12	-8.36904	18.1375	-0.86081	SPINK2	serine peptidase inhibitor, Kazal type 2
209270_at	1.58e-08	5.76e-10	7.06214	12.4462	1.79451	LAMB3	laminin subunit beta 3
218638_s_at	7.66e-14	1.6e-16	10.4436	27.2011	1.79336	LOC100130872///SPON2	uncharacterized LOC100130872///spondin 2
201743_at	4.35e-08	2.32e-09	6.74406	11.0864	1.7902	CD14	CD14 molecule
209732_at	2.78e-07	2.94e-08	6.15577	8.61703	1.78954	CLEC2B	C-type lectin domain family 2 member B
200615_s_at	1.66e-10	1.81e-12	8.35517	18.0766	0.932014	AP2B1	adaptor related protein complex 2 beta 1 subunit
225464_at	5.03e-11	4.27e-13	8.67657	19.4878	1.78913	FRMD6	FERM domain containing 6
202641_at	1.7e-10	1.86e-12	8.34878	18.0485	0.581304	ARL3	ADP ribosylation factor like GTPase 3
229948_at	1.7e-10	1.86e-12	-8.34846	18.0471	-0.888478
222547_at	3.44e-10	4.41e-12	8.15618	17.2037	1.7882	MAP4K4	mitogen-activated protein kinase kinase kinase kinase 4
235286_at	1.74e-10	1.91e-12	8.34276	18.0221	1.07244
227785_at	1.76e-10	1.93e-12	8.34021	18.0109	0.66826	SDCCAG8	serologically defined colon cancer antigen 8
223609_at	1.77e-10	1.95e-12	-8.33848	18.0033	-0.516248	ROPN1L	rhophilin associated tail protein 1 like
200832_s_at	3.6e-08	1.78e-09	6.80478	11.3449	1.78752	SCD	stearoyl-CoA desaturase
206200_s_at	1.84e-10	2.04e-12	8.32768	17.9559	0.639595	ANXA11	annexin A11
222235_s_at	4e-12	1.81e-14	9.38099	22.5785	1.78695	CSGALNACT2	chondroitin sulfate N-acetylgalactosaminyltransferase 2
209436_at	3.87e-08	1.97e-09	6.7823	11.2491	1.78622	SPON1	spondin 1
210982_s_at	9.16e-07	1.42e-07	5.78193	7.08734	1.78436	HLA-DRA	major histocompatibility complex, class II, DR alpha
237254_at	2e-10	2.23e-12	-8.3088	17.8731	-0.792856	SLC5A11	solute carrier family 5 member 11
226760_at	2.03e-10	2.27e-12	8.30446	17.854	0.577498	MBTPS2	membrane bound transcription factor peptidase, site 2
209197_at	2.05e-10	2.29e-12	8.30213	17.8438	0.938391	SYT11	synaptotagmin 11
205680_at	4.42e-06	1.01e-06	5.30435	5.19025	1.78345	MMP10	matrix metallopeptidase 10
206589_at	2.09e-10	2.35e-12	-8.29662	17.8196	-0.595427	GFI1	growth factor independent 1 transcriptional repressor
235705_at	2.09e-10	2.35e-12	8.29619	17.8177	1.16767
243764_at	1.8e-05	5.4e-06	4.88184	3.57644	1.78321	VSIG1	V-set and immunoglobulin domain containing 1
209114_at	1.16e-07	8.84e-09	6.436	9.78498	1.78294	TSPAN1	tetraspanin 1
204587_at	2.1e-10	2.37e-12	8.29471	17.8113	0.36286	SLC25A14	solute carrier family 25 member 14
204114_at	1.78e-10	1.97e-12	8.3364	17.9942	1.78046	NID2	nidogen 2
229997_at	2.11e-10	2.39e-12	8.29275	17.8027	0.649584	VANGL1	VANGL planar cell polarity protein 1
219090_at	9.65e-14	2.22e-16	10.369	26.8792	1.78044	SLC24A3	solute carrier family 24 member 3
201645_at	0.000139	5.6e-05	4.26079	1.33888	1.77884	TNC	tenascin C
201885_s_at	2.12e-10	2.41e-12	8.2906	17.7932	0.874388	CYB5R3	cytochrome b5 reductase 3
218084_x_at	2.79e-10	3.42e-12	8.21302	17.4529	1.77808	FXYD5	FXYD domain containing ion transport regulator 5
212233_at	8.08e-10	1.27e-11	7.91985	16.169	1.77671	MAP1B	microtubule associated protein 1B
204232_at	5.53e-07	7.37e-08	5.93868	7.72445	1.77648	FCER1G	Fc fragment of IgE receptor Ig
225647_s_at	4.9e-07	6.26e-08	5.97759	7.88358	1.77615	CTSC	cathepsin C
228964_at	1.86e-06	3.46e-07	5.56734	6.22628	1.77489	PRDM1	PR/SET domain 1
209272_at	2.13e-10	2.44e-12	8.28784	17.7811	0.967862	NAB1	NGFI-A binding protein 1
214672_at	2.14e-10	2.46e-12	8.28674	17.7763	0.714609	TTLL5	tubulin tyrosine ligase like 5
211896_s_at	3.06e-08	1.42e-09	6.85672	11.5664	1.77303	DCN	decorin
225295_at	9.98e-11	9.62e-13	8.49551	18.6927	1.77279	SLC39A10	solute carrier family 39 member 10
227061_at	2.89e-07	3.1e-08	6.14331	8.56553	1.77078	LINC01279	long intergenic non-protein coding RNA 1279
227059_at	4.66e-10	6.41e-12	8.07304	16.8394	1.76995	GPC6	glypican 6
213194_at	7.75e-10	1.2e-11	7.93258	16.2246	1.76943	ROBO1	roundabout guidance receptor 1
205729_at	4.5e-09	1.09e-10	7.43857	14.0719	1.76827	OSMR	oncostatin M receptor
212711_at	2.22e-10	2.58e-12	8.27571	17.7279	0.975423	CAMSAP1	calmodulin regulated spectrin associated protein 1
206586_at	2.22e-10	2.58e-12	-8.27555	17.7272	-0.612189	CNR2	cannabinoid receptor 2
244056_at	3.27e-08	1.56e-09	6.8357	11.4767	1.76665	SFTA2	surfactant associated 2
203820_s_at	6.64e-08	4.02e-09	6.61802	10.5519	1.76527	IGF2BP3	insulin like growth factor 2 mRNA binding protein 3
227230_s_at	7.67e-07	1.13e-07	5.83653	7.30854	1.76496	KIAA1211	KIAA1211
225021_at	9.31e-12	5.36e-14	9.1384	21.5154	1.76478	ZNF532	zinc finger protein 532
204679_at	1.94e-08	7.56e-10	7.0004	12.1812	1.76467	KCNK1	potassium two pore domain channel subfamily K member 1
228827_at	2.29e-09	4.57e-11	7.63368	14.92	1.76334	RUNX1T1	RUNX1 translocation partner 1
225353_s_at	3.91e-06	8.72e-07	5.34069	5.33207	1.76318	C1QC	complement C1q C chain
238577_s_at	1.52e-09	2.73e-11	7.74941	15.4245	1.76298	TSHZ2	teashirt zinc finger homeobox 2
1555756_a_at	8.97e-07	1.38e-07	5.78845	7.11372	1.76156	CLEC7A	C-type lectin domain family 7 member A
213943_at	1.31e-08	4.48e-10	7.11918	12.6915	1.76062	TWIST1	twist family bHLH transcription factor 1
228128_x_at	4.86e-10	6.77e-12	8.06073	16.7855	1.75971	PAPPA	pappalysin 1
1556821_x_at	1.26e-06	2.12e-07	5.68569	6.69953	1.75788	DLEU2	deleted in lymphocytic leukemia 2 (non-protein coding)
215193_x_at	5.23e-07	6.82e-08	5.95698	7.79925	1.75713	LOC101060835///LOC100996809///HLA-DRB4///HLA-DRB3///HLA-DRB1///HLA-DQB1	HLA class II histocompatibility antigen, DQ beta 1 chain-like///HLA class II histocompatibility antigen, DRB1-10 beta chain-like///major histocompatibility complex, class II, DR beta 4///major histocompatibility complex, class II, DR beta 3///major histocompatibility complex, class II, DR beta 1///major histocompatibility complex, class II, DQ beta 1
201843_s_at	5.81e-08	3.37e-09	6.65854	10.7235	1.75532	EFEMP1	EGF containing fibulin like extracellular matrix protein 1
224941_at	9.47e-10	1.55e-11	7.87639	15.979	1.75528	PAPPA	pappalysin 1
201744_s_at	7.61e-11	7.02e-13	8.56574	19.0011	1.75493	LUM	lumican
227853_at	2.48e-10	2.97e-12	8.24479	17.5923	0.714513	PLBD2	phospholipase B domain containing 2
225147_at	2.49e-10	2.98e-12	8.24381	17.588	0.923155	CYTH3	cytohesin 3
227579_at	2.5e-10	3e-12	8.24257	17.5825	0.879307	FER	FER tyrosine kinase
212012_at	2.88e-08	1.3e-09	6.87663	11.6514	1.75465	PXDN	peroxidasin
227366_at	2.55e-10	3.07e-12	-8.23736	17.5597	-0.527177	RILP	Rab interacting lysosomal protein
227628_at	6.62e-13	2.19e-15	9.85329	24.6415	1.75319	GPX8	glutathione peroxidase 8 (putative)
223251_s_at	2.56e-10	3.09e-12	8.2355	17.5515	0.757267	ANKRD10	ankyrin repeat domain 10
214021_x_at	2.59e-10	3.13e-12	8.23283	17.5398	0.905191	ITGB5	integrin subunit beta 5
222450_at	1.55e-11	9.89e-14	9.00207	20.9172	1.7531	PMEPA1	prostate transmembrane protein, androgen induced 1
212463_at	2.62e-10	3.18e-12	8.22954	17.5254	0.694592	CD59	CD59 molecule
201667_at	2.41e-08	1.03e-09	6.93078	11.8829	1.75172	GJA1	gap junction protein alpha 1
202953_at	8.52e-06	2.24e-06	5.10547	4.42232	1.75049	C1QB	complement C1q B chain
230071_at	1.03e-09	1.72e-11	7.8524	15.8741	1.74829	2018-09-11	septin 11
229090_at	2.75e-10	3.35e-12	8.21758	17.4729	0.974727	ZEB1-AS1	ZEB1 antisense RNA 1
201162_at	1.85e-11	1.24e-13	8.95101	20.6931	1.74677	IGFBP7	insulin like growth factor binding protein 7
223949_at	1.29e-08	4.35e-10	7.12555	12.7189	1.74664	TMPRSS3	transmembrane protease, serine 3
201561_s_at	2.79e-10	3.42e-12	8.21328	17.4541	0.491987	CLSTN1	calsyntenin 1
213139_at	5.07e-09	1.27e-10	7.40384	13.9213	1.74459	SNAI2	snail family transcriptional repressor 2
201765_s_at	2.82e-10	3.47e-12	8.20976	17.4386	0.647072	HEXA	hexosaminidase subunit alpha
1552646_at	2.83e-10	3.49e-12	-8.2085	17.4331	-0.510609	IL11RA	interleukin 11 receptor subunit alpha
235289_at	2.83e-10	3.49e-12	8.20833	17.4324	0.876228	EIF5A2	eukaryotic translation initiation factor 5A2
223204_at	3.01e-10	3.75e-12	8.19255	17.3632	1.74331	FAM198B	family with sequence similarity 198 member B
244780_at	5.98e-09	1.57e-10	7.35572	13.7128	1.7427	SGPP2	sphingosine-1-phosphate phosphatase 2
206023_at	1.21e-07	9.3e-09	6.4243	9.73589	1.74171	NMU	neuromedin U
209719_x_at	2.27e-05	7.05e-06	4.81285	3.31951	1.7398	SERPINB3	serpin family B member 3
236215_at	2.96e-10	3.67e-12	8.19729	17.3839	1.16387
222484_s_at	1.76e-05	5.23e-06	4.88973	3.60595	1.73965	CXCL14	C-X-C motif chemokine ligand 14
1565149_at	2.98e-10	3.72e-12	8.19447	17.3716	0.862379	DYNC2H1	dynein cytoplasmic 2 heavy chain 1
227609_at	5.69e-08	3.28e-09	6.6649	10.7504	1.73909	EPSTI1	epithelial stromal interaction 1 (breast)
200600_at	4.08e-09	9.57e-11	7.46761	14.198	1.739	MSN	moesin
227051_at	2.42e-10	2.88e-12	8.25107	17.6198	1.73635	BACE2	beta-site APP-cleaving enzyme 2
205076_s_at	2.59e-08	1.13e-09	6.9092	11.7906	1.73579	MTMR11	myotubularin related protein 11
226834_at	1.1e-06	1.79e-07	5.72638	6.86316	1.73426	CLMP	CXADR like membrane protein
226609_at	1.29e-14	1.89e-17	10.9284	29.2829	1.73398	DCBLD1	discoidin, CUB and LCCL domain containing 1
200985_s_at	3.23e-10	4.06e-12	8.17455	17.2842	0.915616	CD59	CD59 molecule
210139_s_at	6.04e-09	1.59e-10	7.35277	13.7	1.7335	PMP22	peripheral myelin protein 22
206439_at	0.000132	5.3e-05	4.27577	1.39075	1.73276	EPYC	epiphycan
211991_s_at	1.14e-06	1.89e-07	5.71396	6.81317	1.73273	HLA-DPA1	major histocompatibility complex, class II, DP alpha 1
205547_s_at	1.23e-08	4.12e-10	7.13797	12.7724	1.73224	TAGLN	transgelin
221306_at	3.35e-10	4.25e-12	-8.16463	17.2408	-0.659822	GPR27	G protein-coupled receptor 27
212764_at	4.69e-10	6.49e-12	8.07015	16.8268	1.73147	ZEB1	zinc finger E-box binding homeobox 1
238623_at	3.36e-10	4.27e-12	8.16375	17.2369	2.23232
211926_s_at	3.36e-10	4.29e-12	8.16268	17.2322	0.802572	MYH9	myosin, heavy chain 9, non-muscle
1555728_a_at	2.38e-06	4.72e-07	5.49139	5.92479	1.72872	MS4A4A	membrane spanning 4-domains A4A
213724_s_at	3.36e-10	4.29e-12	-8.1623	17.2306	-0.615967	PDK2	pyruvate dehydrogenase kinase 2
205404_at	1.1e-11	6.62e-14	9.09151	21.3097	1.72697	HSD11B1	hydroxysteroid 11-beta dehydrogenase 1
208912_s_at	3.37e-10	4.31e-12	8.16141	17.2266	0.47884	CNP	2',3'-cyclic nucleotide 3' phosphodiesterase
223092_at	3.37e-10	4.32e-12	8.16071	17.2236	0.980099	ANKH	ANKH inorganic pyrophosphate transport regulator
243940_at	1.84e-09	3.46e-11	7.69578	15.1906	1.72444	TSHZ2	teashirt zinc finger homeobox 2
212646_at	3.01e-08	1.39e-09	6.86192	11.5886	1.7242	RFTN1	raftlin, lipid raft linker 1
222608_s_at	1.58e-06	2.82e-07	5.61649	6.42232	1.72383	ANLN	anillin actin binding protein
225803_at	9.65e-14	2.18e-16	10.3727	26.8949	1.7236	FBXO32	F-box protein 32
219612_s_at	8.31e-05	3.12e-05	4.41988	1.89512	1.72317	FGG	fibrinogen gamma chain
1555851_s_at	3.64e-10	4.71e-12	8.14159	17.1398	0.630123	SEPW1	selenoprotein W, 1
228608_at	3.78e-09	8.69e-11	7.4894	14.2926	1.72315	NALCN	sodium leak channel, non-selective
1560939_at	3.69e-10	4.78e-12	-8.13829	17.1253	-0.721092	PCOLCE-AS1	PCOLCE antisense RNA 1
201416_at	1.65e-13	4.33e-16	10.2183	26.2269	1.71825	SOX4	SRY-box 4
232178_at	3.8e-10	4.95e-12	-8.13078	17.0924	-0.665346	ZNF503	zinc finger protein 503
213422_s_at	1.18e-14	1.64e-17	10.9618	29.4257	1.71813	MXRA8	matrix remodeling associated 8
241769_at	3.81e-10	4.98e-12	8.12934	17.0861	1.24527
224624_at	3.81e-10	4.98e-12	8.12927	17.0858	0.626434	LRRC8A	leucine rich repeat containing 8 family member A
242907_at	9.63e-07	1.52e-07	5.76652	7.02509	1.71745	GBP2	guanylate binding protein 2
243252_at	3.84e-10	5.03e-12	8.12683	17.0751	1.29977
215034_s_at	4.76e-11	3.99e-13	8.69155	19.5536	1.71595	TM4SF1	transmembrane 4 L six family member 1
204170_s_at	5.05e-06	1.19e-06	5.2631	5.02983	1.71485	CKS2	CDC28 protein kinase regulatory subunit 2
233107_at	3.85e-10	5.07e-12	-8.12525	17.0682	-0.523921
209396_s_at	1.76e-07	1.56e-08	6.30459	9.23521	1.71437	CHI3L1	chitinase 3 like 1
203691_at	2.88e-07	3.09e-08	6.14417	8.56906	1.71387	PI3	peptidase inhibitor 3
202902_s_at	1.58e-06	2.83e-07	5.61613	6.42085	1.71271	CTSS	cathepsin S
218224_at	5.28e-10	7.52e-12	8.03729	16.6829	1.71233	PNMA1	paraneoplastic Ma antigen 1
213623_at	3.91e-10	5.18e-12	8.12064	17.048	0.86635	KIF3A	kinesin family member 3A
219390_at	3.92e-10	5.21e-12	8.11935	17.0423	0.976566	FKBP14	FK506 binding protein 14
228531_at	2.15e-09	4.24e-11	7.65049	14.9932	1.71161	SAMD9	sterile alpha motif domain containing 9
219057_at	3.97e-10	5.28e-12	-8.11607	17.028	-0.428854	RABEP2	rabaptin, RAB GTPase binding effector protein 2
1555326_a_at	2.19e-10	2.53e-12	8.28	17.7467	1.71106	ADAM9	ADAM metallopeptidase domain 9
216576_x_at	0.000866	0.000428	3.67811	-0.584612	1.71028	IGK///IGKC	immunoglobulin kappa locus///immunoglobulin kappa constant
212390_at	4.11e-10	5.48e-12	8.10779	16.9917	0.907837	LOC101930416///LOC101929792///LOC100996724///PDE4DIP	myomegalin-like///uncharacterized LOC101929792///phosphodiesterase 4D interacting protein-like///phosphodiesterase 4D interacting protein
206596_s_at	4.11e-10	5.49e-12	-8.10753	16.9905	-0.609056	NRL	neural retina leucine zipper
225056_at	2.42e-09	4.96e-11	7.61512	14.8392	1.70946	SIPA1L2	signal induced proliferation associated 1 like 2
227894_at	4.18e-10	5.6e-12	8.10285	16.97	0.5317	WDR90	WD repeat domain 90
202834_at	1.02e-10	9.85e-13	8.49019	18.6693	1.70383	AGT	angiotensinogen
204964_s_at	4.26e-10	5.73e-12	8.09785	16.9481	0.990568	SSPN	sarcospan
205723_at	4.27e-10	5.74e-12	-8.09736	16.946	-0.502736	CNTFR	ciliary neurotrophic factor receptor
208894_at	2.07e-06	3.96e-07	5.53464	6.09626	1.70247	HLA-DRA	major histocompatibility complex, class II, DR alpha
224908_s_at	4.35e-10	5.88e-12	8.09232	16.9239	0.914889	TTL	tubulin tyrosine ligase
210060_at	4.35e-10	5.88e-12	-8.09229	16.9237	-0.833104	PDE6G	phosphodiesterase 6G
218021_at	4.35e-10	5.89e-12	-8.0918	16.9216	-0.61201	DHRS4L2///DHRS4	dehydrogenase/reductase 4 like 2///dehydrogenase/reductase 4
216370_s_at	4.39e-10	5.95e-12	-8.0896	16.912	-0.57458	TKTL1	transketolase like 1
222344_at	4.39e-10	5.95e-12	8.08937	16.911	1.71065
1555870_at	4.42e-10	6.01e-12	8.0874	16.9023	0.78443	RNF207	ring finger protein 207
1555812_a_at	8.47e-06	2.22e-06	5.10733	4.42945	1.70208	ARHGDIB	Rho GDP dissociation inhibitor beta
239197_s_at	4.44e-10	6.05e-12	-8.08591	16.8958	-0.698553	EZH1	enhancer of zeste 1 polycomb repressive complex 2 subunit
218686_s_at	4.45e-10	6.07e-12	8.08496	16.8916	0.759845	RHBDF1	rhomboid 5 homolog 1
204749_at	1.24e-08	4.14e-10	7.13711	12.7687	1.70085	NAP1L3	nucleosome assembly protein 1 like 3
223501_at	6.14e-08	3.61e-09	6.6427	10.6564	1.7007	TNFSF13B	tumor necrosis factor superfamily member 13b
219014_at	0.00077	0.000376	3.71686	-0.462654	1.69996	PLAC8	placenta specific 8
230982_at	4.62e-10	6.34e-12	-8.07526	16.8492	-0.702578	SOX1	SRY-box 1
204932_at	1.36e-11	8.41e-14	9.03828	21.0761	1.69982	TNFRSF11B	TNF receptor superfamily member 11b
206342_x_at	4.68e-10	6.44e-12	8.07179	16.834	0.873079	IDS	iduronate 2-sulfatase
234381_at	4.69e-10	6.46e-12	-8.0713	16.8318	-0.651344
204682_at	5.84e-12	2.9e-14	9.27525	22.1154	1.6993	LTBP2	latent transforming growth factor beta binding protein 2
78383_at	4.69e-10	6.47e-12	-8.07079	16.8296	-0.760221	TOPORS-AS1	TOPORS antisense RNA 1
207808_s_at	1.26e-08	4.25e-10	7.13116	12.7431	1.69926	PROS1	protein S (alpha)
210664_s_at	1.26e-07	9.89e-09	6.41012	9.67641	1.69923	TFPI	tissue factor pathway inhibitor
218856_at	6.27e-13	2.02e-15	9.87176	24.7219	1.69519	TNFRSF21	TNF receptor superfamily member 21
224940_s_at	3.35e-10	4.25e-12	8.16453	17.2403	1.69476	PAPPA	pappalysin 1
225799_at	2.9e-11	2.16e-13	8.82814	20.1535	1.6944	LOC101930489///MIR4435-2HG///LINC00152	uncharacterized LOC101930489///MIR4435-2 host gene///long intergenic non-protein coding RNA 152
229795_at	4.8e-10	6.67e-12	8.06388	16.7993	1.41149
231130_at	1.71e-11	1.13e-13	8.97298	20.7895	1.69434	FKBP7	FK506 binding protein 7
202855_s_at	7.42e-10	1.14e-11	7.9444	16.2763	1.69157	MIR6787///SLC16A3	microRNA 6787///solute carrier family 16 member 3
219026_s_at	4.9e-10	6.85e-12	8.05807	16.7739	0.840468	RASAL2	RAS protein activator like 2
229553_at	5.43e-14	1.05e-16	10.538	27.6082	1.69082	PGM2L1	phosphoglucomutase 2 like 1
240502_at	4.9e-10	6.86e-12	8.05763	16.7719	1.35974
202901_x_at	1.07e-06	1.74e-07	5.73323	6.89076	1.69037	CTSS	cathepsin S
205453_at	1.15e-12	4.13e-15	9.71114	24.0218	1.69024	HOXB2	homeobox B2
226560_at	8.84e-08	6e-09	6.52572	10.1623	1.69003	SGPP2	sphingosine-1-phosphate phosphatase 2
203382_s_at	3.05e-08	1.41e-09	6.85797	11.5717	1.68852	APOE	apolipoprotein E
201170_s_at	3.91e-11	3.12e-13	8.74612	19.7933	1.68756	BHLHE40	basic helix-loop-helix family member e40
203563_at	5.12e-10	7.23e-12	8.046	16.721	0.838523	AFAP1	actin filament associated protein 1
226884_at	2.66e-12	1.13e-14	9.48689	23.042	1.68746	LRRN1	leucine rich repeat neuronal 1
212587_s_at	8.38e-05	3.15e-05	4.41723	1.88576	1.68693	PTPRC	protein tyrosine phosphatase, receptor type C
1553678_a_at	4.92e-11	4.15e-13	8.6828	19.5152	1.68585	ITGB1	integrin subunit beta 1
203590_at	5.21e-10	7.39e-12	8.04121	16.7	0.462272	DYNC1LI2	dynein cytoplasmic 1 light intermediate chain 2
235046_at	3.48e-09	7.81e-11	7.51322	14.396	1.68415	INPP4B	inositol polyphosphate-4-phosphatase type II B
204787_at	1.37e-07	1.11e-08	6.38258	9.56105	1.68382	VSIG4	V-set and immunoglobulin domain containing 4
242304_at	5.3e-10	7.55e-12	-8.03625	16.6783	-0.544962	LOC102724112///PYM1	uncharacterized LOC102724112///PYM homolog 1, exon junction complex associated factor
208851_s_at	6.62e-13	2.19e-15	9.85393	24.6443	1.68374	THY1	Thy-1 cell surface antigen
217683_at	5.34e-10	7.63e-12	-8.03406	16.6687	-0.512839	HBE1	hemoglobin subunit epsilon 1
209312_x_at	3.75e-07	4.37e-08	6.06245	8.23195	1.68324	LOC101060835///LOC100996809///HLA-DRB5///HLA-DRB4///HLA-DRB1///HLA-DQB1	HLA class II histocompatibility antigen, DQ beta 1 chain-like///HLA class II histocompatibility antigen, DRB1-10 beta chain-like///major histocompatibility complex, class II, DR beta 5///major histocompatibility complex, class II, DR beta 4///major histocompatibility complex, class II, DR beta 1///major histocompatibility complex, class II, DQ beta 1
226691_at	5.37e-10	7.69e-12	8.0324	16.6614	0.629977	TNRC18	trinucleotide repeat containing 18
228680_at	5.4e-10	7.74e-12	8.03086	16.6547	0.89493	KIF3A	kinesin family member 3A
201505_at	1.03e-10	1.01e-12	8.48548	18.6486	1.67963	LAMB1	laminin subunit beta 1
224733_at	1.32e-12	4.92e-15	9.67205	23.8512	1.67936	CMTM3	CKLF like MARVEL transmembrane domain containing 3
218871_x_at	9.27e-12	5.3e-14	9.14113	21.5273	1.67927	CSGALNACT2	chondroitin sulfate N-acetylgalactosaminyltransferase 2
223463_at	1.11e-10	1.09e-12	8.46688	18.567	1.67766	RAB23	RAB23, member RAS oncogene family
204933_s_at	2.33e-10	2.76e-12	8.26059	17.6616	1.67542	TNFRSF11B	TNF receptor superfamily member 11b
223434_at	1.95e-05	5.92e-06	4.85807	3.48772	1.6751	GBP3	guanylate binding protein 3
232557_at	5.69e-10	8.23e-12	-8.0172	16.5949	-0.547039	UBAP1L	ubiquitin associated protein 1 like
225029_at	5.69e-10	8.24e-12	8.01686	16.5934	0.639331	LINC01420	long intergenic non-protein coding RNA 1420
244579_at	5.69e-10	8.25e-12	8.0165	16.5918	1.40667
226069_at	2.61e-09	5.42e-11	7.59521	14.7526	1.6745	PRICKLE1	prickle planar cell polarity protein 1
225385_s_at	5.75e-10	8.37e-12	8.01345	16.5785	0.579939	HNRNPLL	heterogeneous nuclear ribonucleoprotein L like
217572_at	5.75e-10	8.37e-12	-8.01329	16.5778	-0.516035
226364_at	7e-12	3.7e-14	9.22123	21.8786	1.67384	HIP1	huntingtin interacting protein 1
202049_s_at	5.77e-10	8.42e-12	8.01198	16.572	0.779953	ZMYM4	zinc finger MYM-type containing 4
201642_at	5.89e-10	8.61e-12	8.00699	16.5502	0.872039	IFNGR2	interferon gamma receptor 2 (interferon gamma transducer 1)
213910_at	2.26e-11	1.58e-13	8.89714	20.4565	1.67377	IGFBP7	insulin like growth factor binding protein 7
231213_at	9.19e-09	2.78e-10	7.22738	13.1579	1.6726	PDE1A	phosphodiesterase 1A
203645_s_at	6.57e-06	1.64e-06	5.1835	4.72194	1.67056	CD163	CD163 molecule
226166_x_at	6.03e-10	8.85e-12	8.00083	16.5233	0.435528	STK36	serine/threonine kinase 36
204285_s_at	1.16e-07	8.89e-09	6.43483	9.78008	1.67033	PMAIP1	phorbol-12-myristate-13-acetate-induced protein 1
209723_at	5.76e-06	1.4e-06	5.22292	4.87412	1.66994	SERPINB9	serpin family B member 9
204268_at	4.59e-06	1.06e-06	5.29243	5.14383	1.6694	S100A2	S100 calcium binding protein A2
225520_at	6.16e-10	9.09e-12	7.99495	16.4975	0.992114	LOC101928195///LOC100996643///MTHFD1L	methylenetetrahydrofolate dehydrogenase (NADP+ dependent) 1-like pseudogene///monofunctional C1-tetrahydrofolate synthase, mitochondrial-like///methylenetetrahydrofolate dehydrogenase (NADP+ dependent) 1-like
232976_at	6.18e-10	9.13e-12	-7.99397	16.4932	-0.552379	SNORD116-21///SNORD116-20///SNORD116-17///SNORD116-19///SNORD116@	small nucleolar RNA, C/D box 116-21///small nucleolar RNA, C/D box 116-20///small nucleolar RNA, C/D box 116-17///small nucleolar RNA, C/D box 116-19///small nucleolar RNA, C/D box 116 cluster
205081_at	8.52e-08	5.72e-09	6.53701	10.2099	1.66822	CRIP1	cysteine rich protein 1
210030_at	6.25e-10	9.25e-12	-7.99095	16.48	-0.505045	DOHH	deoxyhypusine hydroxylase/monooxygenase
215222_x_at	6.34e-10	9.4e-12	7.98745	16.4647	0.759972	MACF1	microtubule-actin crosslinking factor 1
202465_at	1.16e-10	1.16e-12	8.45324	18.507	1.66699	PCOLCE	procollagen C-endopeptidase enhancer
225496_s_at	2.17e-09	4.27e-11	7.64892	14.9864	1.66533	SYTL2	synaptotagmin like 2
206214_at	3.1e-07	3.41e-08	6.12117	8.47401	1.66461	PLA2G7	phospholipase A2 group VII
222548_s_at	6.46e-10	9.63e-12	7.98195	16.4406	0.890273	MAP4K4	mitogen-activated protein kinase kinase kinase kinase 4
214948_s_at	6.54e-10	9.76e-12	7.97896	16.4275	0.622412	TMF1	TATA element modulatory factor 1
200964_at	6.57e-10	9.82e-12	7.97764	16.4218	0.86713	UBA1	ubiquitin like modifier activating enzyme 1
201508_at	2.67e-10	3.24e-12	8.22491	17.5051	1.66457	IGFBP4	insulin like growth factor binding protein 4
227529_s_at	2.96e-06	6.2e-07	5.42474	5.66173	1.6638	AKAP12	A-kinase anchoring protein 12
222154_s_at	6.82e-10	1.02e-11	7.96849	16.3817	0.888179	SPATS2L	spermatogenesis associated serine rich 2 like
224911_s_at	4.58e-12	2.13e-14	9.34449	22.4187	1.66254	DCBLD2	discoidin, CUB and LCCL domain containing 2
205528_s_at	6.08e-09	1.61e-10	7.35081	13.6916	1.66149	RUNX1T1	RUNX1 translocation partner 1
1556423_at	7.03e-10	1.06e-11	7.96063	16.3473	1.66102	VASH1	vasohibin 1
211026_s_at	4.13e-08	2.16e-09	6.7613	11.1597	1.65796	MGLL	monoglyceride lipase
201467_s_at	1.47e-07	1.22e-08	6.36036	9.46811	1.65713	NQO1	NAD(P)H quinone dehydrogenase 1
204311_at	7.05e-10	1.07e-11	-7.95951	16.3424	-0.63258	ATP1B2	ATPase Na+/K+ transporting subunit beta 2
221210_s_at	3.11e-07	3.42e-08	6.12025	8.47022	1.65601	NPL	N-acetylneuraminate pyruvate lyase
203476_at	2.43e-15	2.22e-18	11.4201	31.3718	1.65545	TPBG	trophoblast glycoprotein
60474_at	7.52e-08	4.8e-09	6.57719	10.3794	1.65538	FERMT1	fermitin family member 1
206715_at	2.32e-07	2.29e-08	6.21476	8.86152	1.65527	TFEC	transcription factor EC
218232_at	2.91e-05	9.37e-06	4.739	3.04663	1.65458	C1QA	complement C1q A chain
213391_at	7.27e-10	1.11e-11	7.95089	16.3047	0.85807	DPY19L4	dpy-19 like 4 (C. elegans)
208788_at	3.92e-08	2e-09	6.77834	11.2323	1.65437	ELOVL5	ELOVL fatty acid elongase 5
241763_s_at	7.29e-10	1.11e-11	7.95003	16.301	0.948975	FBXO32	F-box protein 32
212565_at	7.29e-10	1.11e-11	7.94941	16.2983	0.938439	STK38L	serine/threonine kinase 38 like
1555278_a_at	7.29e-10	1.11e-11	7.94936	16.2981	0.613179	CKAP5	cytoskeleton associated protein 5
215111_s_at	7.31e-10	1.12e-11	7.94844	16.294	0.982784	TSC22D1	TSC22 domain family member 1
220179_at	7.35e-10	1.13e-11	-7.94711	16.2882	-0.408858	DPEP3	dipeptidase 3
48117_at	7.4e-10	1.14e-11	-7.94527	16.2802	-0.378154	SGF29	SAGA complex associated factor 29
222020_s_at	8.13e-13	2.74e-15	9.80342	24.4242	1.654	LOC102725271///NTM	neurotrimin-like///neurotrimin
205403_at	4.9e-07	6.25e-08	5.97796	7.88511	1.65352	IL1R2	interleukin 1 receptor type 2
1553768_a_at	7.59e-10	1.17e-11	7.93868	16.2513	0.890365	DCBLD1	discoidin, CUB and LCCL domain containing 1
208425_s_at	7.65e-10	1.18e-11	7.93685	16.2433	0.849036	TANC2	tetratricopeptide repeat, ankyrin repeat and coiled-coil containing 2
226136_at	2.07e-07	1.96e-08	6.2503	9.00917	1.65271	GLIPR1	GLI pathogenesis related 1
226575_at	7.73e-10	1.2e-11	7.93366	16.2294	0.910025	ZNF462	zinc finger protein 462
200923_at	8.34e-10	1.33e-11	7.91006	16.1261	1.6526	LGALS3BP	galectin 3 binding protein
238746_at	7.74e-10	1.2e-11	-7.93308	16.2268	-0.57719	PXMP4	peroxisomal membrane protein 4
1555950_a_at	6.99e-08	4.33e-09	6.60088	10.4794	1.65096	CD55	CD55 molecule (Cromer blood group)
211928_at	7.78e-10	1.21e-11	7.93147	16.2198	0.758735	DYNC1H1	dynein cytoplasmic 1 heavy chain 1
214788_x_at	7.81e-10	1.22e-11	-7.93004	16.2135	-0.482982	DDN	dendrin
228623_at	7.81e-10	1.22e-11	7.92997	16.2132	0.822851
238607_at	7.89e-10	1.23e-11	-7.92736	16.2018	-0.455217	ZNF296	zinc finger protein 296
232046_at	7.92e-10	1.24e-11	7.92634	16.1974	0.875067	KIAA1217	KIAA1217
218460_at	7.94e-10	1.24e-11	7.92565	16.1943	0.482588	DNAAF5	dynein axonemal assembly factor 5
203044_at	3.17e-09	6.93e-11	7.54011	14.5129	1.65084	CHSY1	chondroitin sulfate synthase 1
222877_at	3.23e-08	1.54e-09	6.83891	11.4904	1.65001	NRP2	neuropilin 2
202291_s_at	1.84e-08	7.06e-10	7.01604	12.2483	1.6498	MGP	matrix Gla protein
230422_at	9.71e-09	3.01e-10	7.20937	13.0802	1.64889	FPR3	formyl peptide receptor 3
221237_s_at	8.06e-10	1.27e-11	-7.92079	16.1731	-0.529279	OSBP2	oxysterol binding protein 2
207802_at	0.00193	0.00104	3.40663	-1.41332	1.64888	CRISP3	cysteine rich secretory protein 3
209823_x_at	1.49e-06	2.63e-07	5.63396	6.49217	1.64842	LOC101060835///HLA-DQB1	HLA class II histocompatibility antigen, DQ beta 1 chain-like///major histocompatibility complex, class II, DQ beta 1
202007_at	1.57e-07	1.33e-08	6.3408	9.38636	1.64824	NID1	nidogen 1
214669_x_at	2.41e-05	7.53e-06	4.79576	3.25617	1.6471	IGKC	immunoglobulin kappa constant
209545_s_at	8.1e-10	1.28e-11	7.91841	16.1627	0.801891	RIPK2	receptor interacting serine/threonine kinase 2
228532_at	6.72e-07	9.54e-08	5.87723	7.47393	1.64661	C1orf162	chromosome 1 open reading frame 162
1554168_a_at	3.81e-09	8.78e-11	7.48707	14.2824	1.64606	SH3KBP1	SH3 domain containing kinase binding protein 1
208890_s_at	8.16e-10	1.29e-11	7.91607	16.1524	0.918282	PLXNB2	plexin B2
205722_s_at	8.23e-10	1.31e-11	-7.91381	16.1425	-0.461776	GFRA2	GDNF family receptor alpha 2
1555724_s_at	3.85e-08	1.95e-09	6.78394	11.2561	1.64547	TAGLN	transgelin
200838_at	9.69e-10	1.59e-11	7.86987	15.9505	1.6452	CTSB	cathepsin B
227415_at	5.99e-12	3.05e-14	9.26445	22.068	1.64478	DGKH	diacylglycerol kinase eta
218051_s_at	4.52e-14	8.34e-17	10.5906	27.8346	1.64421	NT5DC2	5'-nucleotidase domain containing 2
213272_s_at	8.35e-10	1.33e-11	7.90928	16.1227	0.600385	TMEM159	transmembrane protein 159
232698_at	8.36e-10	1.34e-11	-7.90879	16.1206	-0.656843	BPIFB2	BPI fold containing family B member 2
225342_at	1.3e-07	1.02e-08	6.40191	9.642	1.64266	LOC100507855///AK4	adenylate kinase 4, mitochondrial-like///adenylate kinase 4
204589_at	1.56e-12	6.02e-15	9.62677	23.6534	1.64247	NUAK1	NUAK family kinase 1
231796_at	8.8e-10	1.41e-11	-7.89649	16.0668	-0.861184	EPHA8	EPH receptor A8
226112_at	8.85e-10	1.42e-11	7.89506	16.0606	0.922073	SGCB	sarcoglycan beta
214691_x_at	8.87e-10	1.43e-11	7.89426	16.0571	0.916772	FAM63B	family with sequence similarity 63 member B
1729_at	8.87e-10	1.43e-11	7.89403	16.0561	0.551682	TRADD	TNFRSF1A associated via death domain
205173_x_at	2.42e-09	4.95e-11	7.61566	14.8415	1.64228	CD58	CD58 molecule
204254_s_at	2.29e-07	2.25e-08	6.21894	8.87883	1.64195	VDR	vitamin D (1,25- dihydroxyvitamin D3) receptor
212607_at	9.18e-10	1.48e-11	7.88563	16.0193	0.859892	AKT3	AKT serine/threonine kinase 3
213800_at	5.16e-09	1.31e-10	7.39776	13.8949	1.64083	CFH	complement factor H
238424_at	9.25e-10	1.5e-11	-7.88352	16.0101	-0.495948	ADAL	adenosine deaminase like
201525_at	1.87e-06	3.49e-07	5.56546	6.21878	1.63931	APOD	apolipoprotein D
221422_s_at	9.33e-10	1.51e-11	-7.88104	15.9993	-0.532866	MIR600///MIR600HG	microRNA 600///MIR600 host gene
221127_s_at	1.52e-12	5.84e-15	9.6336	23.6833	1.63631	DKK3	dickkopf WNT signaling pathway inhibitor 3
204776_at	4.51e-07	5.59e-08	6.00434	7.99322	1.63616	THBS4	thrombospondin 4
205780_at	2.89e-10	3.57e-12	8.20358	17.4115	1.63487	BIK	BCL2 interacting killer
209626_s_at	1.92e-09	3.66e-11	7.68349	15.137	1.63409	OSBPL3	oxysterol binding protein like 3
223502_s_at	9.47e-08	6.61e-09	6.50324	10.0676	1.63298	TNFSF13B	tumor necrosis factor superfamily member 13b
1553945_at	9.56e-10	1.56e-11	-7.87408	15.9689	-0.536099	GPHB5	glycoprotein hormone beta 5
225790_at	6.04e-09	1.59e-10	7.3526	13.6993	1.63245	MSRB3	methionine sulfoxide reductase B3
206077_at	9.69e-10	1.59e-11	-7.87016	15.9517	-0.470179	KEL	Kell blood group, metallo-endopeptidase
217996_at	1.04e-06	1.67e-07	5.74313	6.93069	1.6316	PHLDA1	pleckstrin homology like domain family A member 1
1554436_a_at	0.0213	0.0142	2.5071	-3.80189	1.6312	REG4	regenerating family member 4
226903_s_at	9.69e-10	1.59e-11	-7.86978	15.9501	-0.651229	SLC6A10P///SLC6A8	solute carrier family 6 member 10, pseudogene///solute carrier family 6 member 8
242195_x_at	9.69e-10	1.59e-11	7.86948	15.9488	0.636647	NUMBL	NUMB like, endocytic adaptor protein
224252_s_at	2.18e-10	2.52e-12	8.28107	17.7514	1.63101	FXYD5	FXYD domain containing ion transport regulator 5
207357_s_at	9.77e-10	1.61e-11	7.86725	15.939	0.869466	GALNT10	polypeptide N-acetylgalactosaminyltransferase 10
224817_at	9.6e-15	1.25e-17	11.0238	29.6901	1.63077	SH3PXD2A	SH3 and PX domains 2A
237766_at	9.93e-10	1.64e-11	-7.86313	15.921	-0.655407	ATP9B	ATPase phospholipid transporting 9B (putative)
214185_at	9.98e-10	1.65e-11	7.86177	15.9151	0.691892	KHDRBS1	KH RNA binding domain containing, signal transduction associated 1
232863_at	9.99e-10	1.65e-11	-7.86121	15.9126	-0.51294	ZNF890P///ZNF815P	zinc finger protein 890, pseudogene///zinc finger protein 815, pseudogene
210214_s_at	1e-09	1.66e-11	7.85988	15.9068	0.824481	BMPR2	bone morphogenetic protein receptor type 2
36552_at	1.01e-09	1.67e-11	7.85872	15.9017	0.704914	C2CD3	C2 calcium dependent domain containing 3
213656_s_at	1.01e-09	1.68e-11	7.85782	15.8978	0.828837	KLC1	kinesin light chain 1
219947_at	3.2e-08	1.51e-09	6.84248	11.5056	1.62956	CLEC4A	C-type lectin domain family 4 member A
208451_s_at	1.46e-08	5.15e-10	7.08741	12.5548	1.6292	C4B_2///C4B///C4A	complement component 4B (Chido blood group), copy 2///complement component 4B (Chido blood group)///complement component 4A (Rodgers blood group)
208633_s_at	1.02e-09	1.71e-11	7.8542	15.882	0.729777	MACF1	microtubule-actin crosslinking factor 1
203753_at	3.4e-08	1.65e-09	6.82268	11.4212	1.62718	TCF4	transcription factor 4
212077_at	2.12e-10	2.42e-12	8.29049	17.7927	1.6264	CALD1	caldesmon 1
224910_at	1.05e-09	1.75e-11	7.84882	15.8585	0.49855	CARHSP1	calcium regulated heat stable protein 1
229496_at	1.05e-09	1.76e-11	-7.84769	15.8536	-0.674587	CLP1	cleavage and polyadenylation factor I subunit 1
204748_at	0.0011	0.000557	3.59841	-0.83264	1.62528	PTGS2	prostaglandin-endoperoxide synthase 2
219010_at	2.76e-06	5.68e-07	5.44646	5.74732	1.62353	C1orf106	chromosome 1 open reading frame 106
211709_s_at	1.74e-11	1.15e-13	8.96923	20.7731	1.62325	CLEC11A	C-type lectin domain family 11 member A
221698_s_at	1.3e-08	4.42e-10	7.1224	12.7054	1.62282	CLEC7A	C-type lectin domain family 7 member A
223451_s_at	8.8e-12	4.84e-14	9.1613	21.6158	1.62269	CKLF	chemokine like factor
210922_at	1.09e-09	1.83e-11	-7.83842	15.813	-0.469665
200678_x_at	1.1e-09	1.85e-11	7.83577	15.8015	0.952517	GRN	granulin
225112_at	1.1e-09	1.85e-11	7.83571	15.8012	0.75265	ABI2	abl-interactor 2
207278_s_at	1.1e-09	1.86e-11	-7.83535	15.7997	-0.659256	CD209	CD209 molecule
239286_at	2.09e-11	1.43e-13	8.91917	20.5533	1.62227	CDH11	cadherin 11
223690_at	3.52e-11	2.73e-13	8.77585	19.9239	1.62149	LTBP2	latent transforming growth factor beta binding protein 2
223563_at	1.13e-09	1.92e-11	-7.82821	15.7685	-0.492429	GNB1L	G protein subunit beta 1 like
204362_at	7.27e-09	2.02e-10	7.29897	13.4672	1.62028	SKAP2	src kinase associated phosphoprotein 2
224795_x_at	5.47e-06	1.31e-06	5.23901	4.93642	1.61879	IGK///IGKC	immunoglobulin kappa locus///immunoglobulin kappa constant
231403_at	1.16e-09	1.97e-11	7.82212	15.7418	0.926911	TRIO	trio Rho guanine nucleotide exchange factor
202324_s_at	1.16e-09	1.97e-11	7.82204	15.7415	0.707145	ACBD3	acyl-CoA binding domain containing 3
203416_at	1.23e-05	3.45e-06	4.99578	4.00502	1.61843	CD53	CD53 molecule
207375_s_at	1.19e-09	2.03e-11	7.81555	15.7132	0.756867	IL15RA	interleukin 15 receptor subunit alpha
213633_at	1.2e-09	2.04e-11	-7.81401	15.7064	-0.627828	SH3BP1	SH3 domain binding protein 1
200791_s_at	1.2e-09	2.06e-11	7.81221	15.6986	0.957408	IQGAP1	IQ motif containing GTPase activating protein 1
202995_s_at	1.04e-06	1.67e-07	5.74397	6.93405	1.61834	FBLN1	fibulin 1
37005_at	5.59e-10	8.07e-12	8.0214	16.6133	1.6172	MINOS1-NBL1///NBL1	MINOS1-NBL1 readthrough///neuroblastoma 1, DAN family BMP antagonist
207341_at	1.21e-09	2.07e-11	-7.81051	15.6911	-0.628501	PRTN3	proteinase 3
1558053_s_at	1.22e-09	2.1e-11	-7.80798	15.6801	-0.84151	TMED4	transmembrane p24 trafficking protein 4
216956_s_at	1.22e-09	2.1e-11	-7.80773	15.679	-0.771862	ITGA2B	integrin subunit alpha 2b
244577_at	1.23e-09	2.12e-11	-7.80604	15.6716	-0.507773	LOC102724009	uncharacterized LOC102724009
208683_at	1.24e-09	2.14e-11	7.80376	15.6617	0.965995	CAPN2	calpain 2
209553_at	1.25e-09	2.15e-11	7.80221	15.6549	0.522636	VPS8	VPS8, CORVET complex subunit
208491_s_at	1.26e-09	2.18e-11	-7.79908	15.6412	-0.635941	PGM5	phosphoglucomutase 5
205174_s_at	8.31e-10	1.32e-11	7.91123	16.1313	1.6171	QPCT	glutaminyl-peptide cyclotransferase
201262_s_at	2.63e-12	1.1e-14	9.49131	23.0613	1.61702	BGN	biglycan
206892_at	1.27e-09	2.2e-11	-7.79731	15.6335	-0.899054	AMHR2	anti-Mullerian hormone receptor type 2
205376_at	2.09e-10	2.36e-12	8.29612	17.8175	1.61525	INPP4B	inositol polyphosphate-4-phosphatase type II B
1553584_at	1.27e-09	2.2e-11	-7.79697	15.6321	-0.51384	CXorf36	chromosome X open reading frame 36
205854_at	1.27e-09	2.21e-11	7.79676	15.6311	0.618904	TULP3	tubby like protein 3
224002_s_at	5.98e-13	1.9e-15	9.88496	24.7794	1.61514	FKBP7	FK506 binding protein 7
223378_at	5.7e-13	1.8e-15	9.89706	24.8321	1.6135	GLIS2	GLIS family zinc finger 2
201313_at	5.56e-10	8.02e-12	8.023	16.6203	1.61298	ENO2	enolase 2
215235_at	1.27e-09	2.22e-11	7.79511	15.6239	0.768742	SPTAN1	spectrin alpha, non-erythrocytic 1
204337_at	1.12e-08	3.64e-10	7.16636	12.8947	1.61297	RGS4	regulator of G-protein signaling 4
1553874_a_at	1.32e-09	2.3e-11	-7.78699	15.5885	-0.812901	ZSCAN10	zinc finger and SCAN domain containing 10
232095_at	1.32e-09	2.31e-11	7.78662	15.5868	1.22359
227623_at	2.99e-08	1.37e-09	6.8642	11.5983	1.61225	CACNA2D1	calcium voltage-gated channel auxiliary subunit alpha2delta 1
202998_s_at	1.75e-09	3.25e-11	7.70975	15.2515	1.61216	LOXL2	lysyl oxidase like 2
210224_at	1.35e-09	2.38e-11	7.77995	15.5578	0.761952	MR1	major histocompatibility complex, class I-related
236959_s_at	1.38e-09	2.42e-11	-7.77577	15.5395	-0.510912
221133_s_at	0.000291	0.000128	4.02852	0.549861	1.61076	CLDN18	claudin 18
229256_at	9.65e-14	2.22e-16	10.3686	26.8774	1.6102	PGM2L1	phosphoglucomutase 2 like 1
224560_at	9e-12	5e-14	9.15397	21.5836	1.61018	TIMP2	TIMP metallopeptidase inhibitor 2
228707_at	1.59e-07	1.35e-08	6.33758	9.37291	1.60947	CLDN23	claudin 23
244875_at	1.39e-09	2.45e-11	-7.77341	15.5292	-0.59959	ASMTL-AS1	ASMTL antisense RNA 1
212547_at	1.39e-09	2.45e-11	7.77308	15.5277	0.528271	BRD3	bromodomain containing 3
210192_at	1.39e-09	2.46e-11	-7.77233	15.5245	-0.633371	ATP8A1	ATPase phospholipid transporting 8A1
217381_s_at	1.39e-09	2.47e-11	-7.77187	15.5225	-0.465577	TARP	TCR gamma alternate reading frame protein
237695_at	1.43e-09	2.53e-11	-7.76609	15.4973	-0.470907
219157_at	1.44e-09	2.55e-11	7.76413	15.4887	0.973707	KLHL2	kelch like family member 2
204319_s_at	2.67e-07	2.77e-08	6.16978	8.67503	1.60902	RGS10	regulator of G-protein signaling 10
219201_s_at	1.45e-09	2.58e-11	7.76181	15.4786	0.975491	TWSG1	twisted gastrulation BMP signaling modulator 1
222295_x_at	1.45e-09	2.58e-11	-7.76172	15.4782	-0.545268
204567_s_at	1.6e-06	2.87e-07	5.61258	6.40667	1.60824	ABCG1	ATP binding cassette subfamily G member 1
207659_s_at	1.47e-09	2.62e-11	-7.75794	15.4617	-0.426868	MOBP	myelin-associated oligodendrocyte basic protein
212221_x_at	1.49e-09	2.66e-11	7.7545	15.4467	0.85654	IDS	iduronate 2-sulfatase
209720_s_at	3.59e-05	1.19e-05	4.67548	2.81382	1.6055	SERPINB3	serpin family B member 3
204885_s_at	1.3e-07	1.03e-08	6.40145	9.64011	1.60491	MSLN	mesothelin
221671_x_at	9.94e-06	2.69e-06	5.05926	4.24595	1.60423	IGK///IGKC	immunoglobulin kappa locus///immunoglobulin kappa constant
225303_at	1.51e-11	9.61e-14	9.00843	20.9451	1.60217	KIRREL	kin of IRRE like (Drosophila)
201340_s_at	7.97e-10	1.25e-11	7.92379	16.1862	1.60185	ENC1	ectodermal-neural cortex 1
210365_at	1.52e-09	2.73e-11	7.74929	15.4239	0.996731	LOC101928269///LOC100506403///RUNX1	uncharacterized LOC101928269///uncharacterized LOC100506403///runt related transcription factor 1
1552355_s_at	1.54e-09	2.77e-11	-7.7459	15.4092	-0.691872	CBARP	CACN beta subunit associated regulatory protein
213413_at	3.91e-08	1.99e-09	6.77918	11.2359	1.60167	STON1	stonin 1
242386_x_at	1.54e-09	2.78e-11	-7.74514	15.4058	-0.589118	LOC101927608	uncharacterized LOC101927608
240432_x_at	1.2e-10	1.22e-12	8.44224	18.4588	1.60115	KLF7	Kruppel like factor 7
203381_s_at	4.01e-08	2.07e-09	6.77024	11.1978	1.60074	APOE	apolipoprotein E
209026_x_at	1.56e-09	2.81e-11	7.74229	15.3934	0.990981	TUBB	tubulin beta class I
210166_at	1.56e-09	2.83e-11	7.74089	15.3873	0.811094	TLR5	toll like receptor 5
211230_s_at	1.57e-09	2.84e-11	-7.73997	15.3833	-0.640654	PIK3CD	phosphatidylinositol-4,5-bisphosphate 3-kinase catalytic subunit delta
205518_s_at	1.04e-07	7.55e-09	6.47274	9.9393	1.60005	CMAHP	cytidine monophospho-N-acetylneuraminic acid hydroxylase, pseudogene
216268_s_at	1.59e-09	2.88e-11	7.73713	15.3709	0.807775	JAG1	jagged 1
238593_at	1.02e-08	3.23e-10	7.19337	13.0112	1.59942	C11orf80	chromosome 11 open reading frame 80
201576_s_at	1.59e-09	2.89e-11	7.7366	15.3686	0.621112	TMPPE///GLB1	transmembrane protein with metallophosphoesterase domain///galactosidase beta 1
206911_at	1.59e-09	2.9e-11	-7.73567	15.3645	-0.560646	TRIM25	tripartite motif containing 25
203238_s_at	5e-14	9.52e-17	10.5608	27.7061	1.59914	NOTCH3	notch 3
228269_x_at	1.61e-09	2.93e-11	-7.73293	15.3526	-0.464319	KCNIP3	potassium voltage-gated channel interacting protein 3
205592_at	1.61e-09	2.94e-11	-7.73281	15.352	-0.492888	SLC4A1	solute carrier family 4 member 1 (Diego blood group)
221342_at	1.61e-09	2.94e-11	-7.73247	15.3506	-0.54353	C6orf25	chromosome 6 open reading frame 25
219666_at	7.89e-08	5.15e-09	6.56109	10.3114	1.59808	MS4A6A	membrane spanning 4-domains A6A
226120_at	1.63e-09	2.98e-11	7.72946	15.3374	0.821749	TTC8	tetratricopeptide repeat domain 8
217849_s_at	1.63e-09	2.99e-11	7.72874	15.3343	0.644949	CDC42BPB	CDC42 binding protein kinase beta
225639_at	9.04e-09	2.71e-10	7.2326	13.1804	1.59757	SKAP2	src kinase associated phosphoprotein 2
224896_s_at	1.65e-09	3.03e-11	7.72589	15.3219	0.730728	TTL	tubulin tyrosine ligase
207517_at	3.83e-09	8.83e-11	7.4857	14.2765	1.59628	LAMC2	laminin subunit gamma 2
212357_at	1.66e-09	3.06e-11	7.7233	15.3106	0.622614	FAM168A	family with sequence similarity 168 member A
203326_x_at	1.67e-09	3.07e-11	-7.72267	15.3078	-0.5118
204416_x_at	3.49e-08	1.7e-09	6.8151	11.3888	1.59516	APOC1	apolipoprotein C1
214771_x_at	1.67e-09	3.09e-11	7.72151	15.3028	0.447178	MPRIP	myosin phosphatase Rho interacting protein
209082_s_at	1.7e-09	3.13e-11	7.71808	15.2878	0.993582	COL18A1	collagen type XVIII alpha 1 chain
207358_x_at	1.7e-09	3.15e-11	7.71717	15.2839	0.762801	MACF1	microtubule-actin crosslinking factor 1
227697_at	2.06e-05	6.3e-06	4.84181	3.42711	1.59501	SOCS3	suppressor of cytokine signaling 3
205314_x_at	1.73e-09	3.21e-11	-7.71274	15.2645	-0.646282	SNTB2	syntrophin beta 2
225868_at	1.73e-09	3.22e-11	7.71213	15.2619	0.801158	TRIM47	tripartite motif containing 47
216734_s_at	1.75e-09	3.25e-11	-7.71022	15.2535	-0.673999	CXCR5	C-X-C motif chemokine receptor 5
204774_at	3.47e-06	7.52e-07	5.37731	5.47541	1.59497	EVI2A	ecotropic viral integration site 2A
200766_at	1.75e-09	3.26e-11	7.70962	15.2509	0.962047	CTSD	cathepsin D
221376_at	1.75e-09	3.27e-11	-7.70874	15.2471	-0.586507	FGF17	fibroblast growth factor 17
230971_x_at	1.79e-09	3.33e-11	-7.70441	15.2282	-0.655746	GLTPD2	glycolipid transfer protein domain containing 2
228585_at	8.93e-09	2.67e-10	7.23617	13.1959	1.59479	ENTPD1	ectonucleoside triphosphate diphosphohydrolase 1
209473_at	1.54e-10	1.65e-12	8.37489	18.1631	1.59371	ENTPD1	ectonucleoside triphosphate diphosphohydrolase 1
1553102_a_at	1.82e-09	3.4e-11	-7.70009	15.2094	-0.999706	CCDC69	coiled-coil domain containing 69
210781_x_at	1.82e-09	3.4e-11	-7.69975	15.2079	-0.561909	GRIN1	glutamate ionotropic receptor NMDA type subunit 1
232584_at	1.82e-09	3.4e-11	7.69959	15.2072	1.77246
231595_at	1.84e-09	3.46e-11	-7.69599	15.1915	-0.478968	MRVI1-AS1	MRVI1 antisense RNA 1
211744_s_at	2.55e-09	5.27e-11	7.60171	14.7808	1.59354	CD58	CD58 molecule
227897_at	7.52e-08	4.81e-09	6.57699	10.3785	1.59319	RAP2B	RAP2B, member of RAS oncogene family
208186_s_at	1.85e-09	3.49e-11	-7.69398	15.1828	-0.614581	LIPE	lipase E, hormone sensitive type
202734_at	1.85e-09	3.49e-11	7.69389	15.1824	0.829399	TRIP10	thyroid hormone receptor interactor 10
1562765_at	1.86e-09	3.5e-11	-7.69341	15.1802	-0.48805	WWTR1-AS1	WWTR1 antisense RNA 1
201621_at	1.08e-09	1.82e-11	7.83936	15.8171	1.59286	NBL1	neuroblastoma 1, DAN family BMP antagonist
207996_s_at	9.36e-09	2.86e-10	7.2205	13.1282	1.59141	LDLRAD4	low density lipoprotein receptor class A domain containing 4
213274_s_at	2.12e-10	2.42e-12	8.29045	17.7925	1.59011	CTSB	cathepsin B
224650_at	6.37e-05	2.31e-05	4.5004	2.18131	1.58936	MAL2	mal, T-cell differentiation protein 2 (gene/pseudogene)
214085_x_at	9.87e-08	7.04e-09	6.48885	10.007	1.58908	GLIPR1	GLI pathogenesis related 1
203706_s_at	4.61e-08	2.5e-09	6.72754	11.0162	1.58829	FZD7	frizzled class receptor 7
203819_s_at	1.63e-07	1.4e-08	6.32941	9.33879	1.58746	IGF2BP3	insulin like growth factor 2 mRNA binding protein 3
232453_at	1.89e-09	3.58e-11	7.68815	15.1573	1.62303
210875_s_at	9.34e-09	2.85e-10	7.2212	13.1312	1.58703	ZEB1	zinc finger E-box binding homeobox 1
219725_at	1.15e-13	2.79e-16	10.3173	26.6557	1.58659	TREM2	triggering receptor expressed on myeloid cells 2
240176_at	1.9e-09	3.62e-11	7.68583	15.1472	1.2404
237827_at	1.91e-09	3.64e-11	-7.68439	15.1409	-0.556602	FAM205C	family with sequence similarity 205 member C
201926_s_at	6.25e-08	3.7e-09	6.63737	10.6338	1.58597	CD55	CD55 molecule (Cromer blood group)
235439_at	1.92e-09	3.66e-11	7.68327	15.1361	0.568494	RBMS2	RNA binding motif single stranded interacting protein 2
224916_at	1.9e-09	3.61e-11	7.68639	15.1497	1.58554	TMEM173	transmembrane protein 173
209619_at	6.52e-07	9.17e-08	5.8866	7.51206	1.585	CD74	CD74 molecule
207238_s_at	9.84e-05	3.79e-05	4.36747	1.7105	1.58495	PTPRC	protein tyrosine phosphatase, receptor type C
205753_at	2.66e-06	5.43e-07	5.4575	5.79086	1.58465	CRP	C-reactive protein, pentraxin-related
221019_s_at	2.5e-07	2.54e-08	6.19043	8.7606	1.5843	COLEC12	collectin subfamily member 12
223620_at	3.28e-07	3.66e-08	6.10428	8.40429	1.58404	GPR34	G protein-coupled receptor 34
225043_at	2e-09	3.84e-11	7.67251	15.0892	0.811339	SLC15A4	solute carrier family 15 member 4
230387_at	2e-09	3.84e-11	7.67238	15.0886	1.21909
227571_at	2e-09	3.85e-11	-7.67218	15.0877	-0.456562	LOC105371763	uncharacterized LOC105371763
219161_s_at	2.31e-10	2.72e-12	8.26417	17.6773	1.58346	CKLF-CMTM1///CKLF	CKLF-CMTM1 readthrough///chemokine like factor
217750_s_at	2e-09	3.87e-11	7.67084	15.0819	0.407628	UBE2Z	ubiquitin conjugating enzyme E2 Z
205908_s_at	1.94e-06	3.65e-07	5.55416	6.17381	1.58223	OMD	osteomodulin
231475_at	2.01e-09	3.89e-11	-7.6695	15.0761	-0.693151	TBC1D21	TBC1 domain family member 21
1559926_at	2.02e-09	3.91e-11	-7.6684	15.0712	-0.734038	LOC728353	uncharacterized LOC728353
36612_at	2.03e-09	3.93e-11	7.66725	15.0663	0.764419	FAM168A	family with sequence similarity 168 member A
219279_at	2.68e-05	8.54e-06	4.76309	3.13542	1.58088	DOCK10	dedicator of cytokinesis 10
201936_s_at	2.03e-09	3.93e-11	7.66715	15.0658	0.739988	EIF4G3	eukaryotic translation initiation factor 4 gamma 3
203780_at	3.44e-10	4.43e-12	8.15551	17.2008	1.58015	MPZL2	myelin protein zero like 2
203855_at	2.07e-09	4.04e-11	7.66143	15.0409	0.890829	WDR47	WD repeat domain 47
201379_s_at	2.07e-09	4.04e-11	7.66141	15.0408	0.807656	TPD52L2	tumor protein D52 like 2
228144_at	2.07e-09	4.04e-11	7.66104	15.0392	0.728239	ZNF300	zinc finger protein 300
229764_at	6.13e-10	9.03e-12	7.99639	16.5038	1.57682	TPRG1	tumor protein p63 regulated 1
226189_at	4.12e-07	4.97e-08	6.03209	8.10712	1.57658	ITGB8	integrin subunit beta 8
218473_s_at	2.11e-09	4.12e-11	7.65666	15.0201	0.739994	COLGALT1	collagen beta(1-O)galactosyltransferase 1
200872_at	6.04e-11	5.38e-13	8.62507	19.2616	1.57656	S100A10	S100 calcium binding protein A10
209099_x_at	2.14e-09	4.19e-11	7.653	15.0041	0.808764	JAG1	jagged 1
213349_at	2.15e-09	4.21e-11	7.65208	15.0002	0.689199	TMCC1	transmembrane and coiled-coil domain family 1
212981_s_at	2.15e-09	4.22e-11	7.65147	14.9975	0.699603	LOC100294033///TCAF1	protein FAM115A-like///TRPM8 channel associated factor 1
213258_at	9.51e-07	1.49e-07	5.77048	7.04108	1.5765	TFPI	tissue factor pathway inhibitor
204304_s_at	0.000725	0.000352	3.73618	-0.401507	1.57586	PROM1	prominin 1
203939_at	1.64e-05	4.84e-06	4.90967	3.68064	1.57563	NT5E	5'-nucleotidase ecto
225946_at	1.15e-10	1.16e-12	8.45397	18.5103	1.57498	RASSF8	Ras association domain family member 8
223174_at	2.18e-09	4.29e-11	7.64767	14.9809	0.783919	BTBD10	BTB domain containing 10
216041_x_at	2.18e-09	4.31e-11	7.64695	14.9778	0.924632	GRN	granulin
232598_at	2.19e-09	4.32e-11	-7.64623	14.9747	-0.429237	NUP210L	nucleoporin 210 like
221651_x_at	1.29e-05	3.66e-06	4.98111	3.94954	1.57143	IGK///IGKC	immunoglobulin kappa locus///immunoglobulin kappa constant
224995_at	2.21e-09	4.37e-11	7.64368	14.9636	0.877709	SPIRE1	spire type actin nucleation factor 1
215719_x_at	4.15e-08	2.17e-09	6.75951	11.1521	1.57091	FAS	Fas cell surface death receptor
220974_x_at	2.21e-09	4.38e-11	7.6432	14.9615	0.903625	SFXN3	sideroflexin 3
65718_at	2.21e-09	4.38e-11	7.64315	14.9612	0.999609	ADGRA2	adhesion G protein-coupled receptor A2
201954_at	1.96e-09	3.76e-11	7.67706	15.109	1.57074	ARPC1B	actin related protein 2/3 complex subunit 1B
240963_x_at	2.22e-09	4.42e-11	-7.64104	14.9521	-0.490906	PLXDC1	plexin domain containing 1
1556373_a_at	2.23e-09	4.43e-11	7.64043	14.9494	0.845515	FAM185A	family with sequence similarity 185 member A
242394_at	2.24e-09	4.47e-11	-7.63848	14.9409	-0.642675	CNKSR3	CNKSR family member 3
225017_at	2.26e-09	4.5e-11	7.63711	14.935	0.841099	CCDC14	coiled-coil domain containing 14
205666_at	3.06e-08	1.42e-09	6.85677	11.5666	1.57005	FMO1	flavin containing monooxygenase 1
209218_at	2.59e-12	1.08e-14	9.49589	23.0814	1.56954	SQLE	squalene epoxidase
220641_at	2.3e-09	4.59e-11	-7.63241	14.9145	-0.591314	NOX5	NADPH oxidase, EF-hand calcium binding domain 5
207426_s_at	6.37e-13	2.06e-15	9.86707	24.7015	1.5695	TNFSF4	tumor necrosis factor superfamily member 4
241916_at	2.3e-09	4.61e-11	7.63162	14.9111	1.49837
224009_x_at	2.6e-07	2.67e-08	6.17794	8.70884	1.56944	DHRS9	dehydrogenase/reductase 9
218765_at	2.34e-09	4.7e-11	-7.62742	14.8927	-0.894989	SIDT2	SID1 transmembrane family member 2
226122_at	7.91e-07	1.18e-07	5.82686	7.26931	1.56828	PLEKHG1	pleckstrin homology and RhoGEF domain containing G1
222409_at	5.89e-09	1.54e-10	7.36069	13.7343	1.56795	CORO1C	coronin 1C
242192_at	2.34e-09	4.71e-11	-7.6266	14.8892	-0.555572
1553279_at	2.35e-09	4.73e-11	-7.62609	14.887	-0.66935	BTNL9	butyrophilin like 9
200752_s_at	2.35e-09	4.73e-11	7.62576	14.8855	0.55832	CAPN1	calpain 1
224117_at	2.35e-09	4.73e-11	-7.62574	14.8854	-0.779569	LOC284912///MB	uncharacterized LOC284912///myoglobin
236561_at	1.15e-09	1.96e-11	7.82294	15.7454	1.56775	TGFBR1	transforming growth factor beta receptor 1
226600_at	2.36e-09	4.77e-11	7.62415	14.8785	0.957512	TMTC3	transmembrane and tetratricopeptide repeat containing 3
225847_at	7.22e-10	1.1e-11	7.95287	16.3134	1.56752	NCEH1	neutral cholesterol ester hydrolase 1
208100_x_at	2.36e-09	4.79e-11	-7.62321	14.8744	-0.645419	SEMA6C	semaphorin 6C
218269_at	2.37e-09	4.8e-11	7.62272	14.8723	0.544991	DROSHA	drosha ribonuclease III
203698_s_at	5e-06	1.18e-06	5.26624	5.042	1.56685	FRZB	frizzled-related protein
220492_s_at	2.37e-09	4.82e-11	-7.62154	14.8671	-0.319006	OTOF	otoferlin
232064_at	2.37e-09	4.82e-11	7.62142	14.8666	0.810059	FER	FER tyrosine kinase
209697_at	2.4e-09	4.88e-11	-7.61891	14.8557	-0.702064	PPP3CC	protein phosphatase 3 catalytic subunit gamma
220301_at	1.62e-08	5.91e-10	7.05646	12.4218	1.56482	CCDC102B	coiled-coil domain containing 102B
205786_s_at	3.16e-09	6.9e-11	7.54123	14.5178	1.56477	ITGAM	integrin subunit alpha M
239603_x_at	2.42e-09	4.94e-11	-7.61596	14.8429	-0.635576
200770_s_at	2.42e-09	4.95e-11	7.61568	14.8416	0.723129	LAMC1	laminin subunit gamma 1
209969_s_at	3.01e-06	6.32e-07	5.42023	5.64399	1.56419	STAT1	signal transducer and activator of transcription 1
242558_at	2.42e-09	4.96e-11	7.61538	14.8403	1.02442
201641_at	8.23e-10	1.31e-11	7.91361	16.1417	1.56415	BST2	bone marrow stromal cell antigen 2
215049_x_at	1.02e-05	2.76e-06	5.05268	4.22092	1.56402	CD163	CD163 molecule
243140_at	9.91e-06	2.68e-06	5.06024	4.2497	1.56347	ACTA2	actin, alpha 2, smooth muscle, aorta
77508_r_at	2.49e-09	5.11e-11	-7.60858	14.8107	-0.545092	RABEP2	rabaptin, RAB GTPase binding effector protein 2
217107_at	2.51e-09	5.15e-11	-7.60692	14.8035	-0.581463
1569891_at	2.51e-09	5.17e-11	-7.60596	14.7993	-0.548409	ATP5A1	ATP synthase, H+ transporting, mitochondrial F1 complex, alpha subunit 1, cardiac muscle
214660_at	9.39e-08	6.53e-09	6.50618	10.0799	1.56285	ITGA1	integrin subunit alpha 1
201601_x_at	2.12e-08	8.6e-10	6.97099	12.0551	1.5625	IFITM2///IFITM1	interferon induced transmembrane protein 2///interferon induced transmembrane protein 1
217390_x_at	2.54e-09	5.24e-11	-7.60277	14.7855	-0.394346
223343_at	6.85e-06	1.73e-06	5.17077	4.67293	1.5622	MS4A7	membrane spanning 4-domains A7
211813_x_at	1.11e-07	8.26e-09	6.45171	9.85091	1.56162	DCN	decorin
217518_at	2.57e-09	5.31e-11	7.59987	14.7728	0.933506	MYOF	myoferlin
215084_s_at	2.57e-09	5.32e-11	7.59945	14.771	0.600469	LRRC42	leucine rich repeat containing 42
208203_x_at	2.59e-09	5.37e-11	-7.59752	14.7626	-0.522843	KIR2DS5	killer cell immunoglobulin like receptor, two Ig domains and short cytoplasmic tail 5
202686_s_at	2.35e-09	4.74e-11	7.62522	14.8832	1.56076	AXL	AXL receptor tyrosine kinase
226372_at	2.12e-10	2.43e-12	8.28888	17.7857	1.56051	CHST11	carbohydrate (chondroitin 4) sulfotransferase 11
221447_s_at	2.45e-11	1.76e-13	8.87324	20.3516	1.55993	GLT8D2	glycosyltransferase 8 domain containing 2
218589_at	3.69e-09	8.42e-11	7.49641	14.323	1.55948	LPAR6	lysophosphatidic acid receptor 6
240827_at	2.62e-09	5.46e-11	-7.59374	14.7462	-0.529453	GATA3-AS1	GATA3 antisense RNA 1
219315_s_at	2.4e-12	9.89e-15	9.51574	23.1682	1.55921	TMEM204	transmembrane protein 204
211795_s_at	2.89e-05	9.3e-06	4.74093	3.05373	1.55899	FYB	FYN binding protein
214255_at	2.64e-09	5.51e-11	7.59148	14.7363	0.802603	ATP10A	ATPase phospholipid transporting 10A (putative)
212386_at	2.02e-08	8.05e-10	6.98598	12.1193	1.5579	TCF4	transcription factor 4
240023_at	2.67e-09	5.58e-11	-7.58878	14.7246	-0.49623
204361_s_at	1.51e-08	5.38e-10	7.07781	12.5136	1.55753	SKAP2	src kinase associated phosphoprotein 2
222158_s_at	2.68e-09	5.61e-11	7.58775	14.7201	0.799587	DESI2	desumoylating isopeptidase 2
218986_s_at	2.29e-08	9.58e-10	6.94644	11.9499	1.55703	DDX60	DEXD/H-box helicase 60
208641_s_at	2.72e-09	5.7e-11	7.58417	14.7045	0.701379	RAC1	ras-related C3 botulinum toxin substrate 1 (rho family, small GTP binding protein Rac1)
36994_at	2.73e-09	5.72e-11	7.58324	14.7005	0.483704	ATP6V0C	ATPase H+ transporting V0 subunit c
210170_at	1.6e-06	2.88e-07	5.61217	6.40505	1.55601	PDLIM3	PDZ and LIM domain 3
57163_at	2.75e-09	5.78e-11	7.5807	14.6894	0.760773	MIR6734///ELOVL1	microRNA 6734///ELOVL fatty acid elongase 1
225636_at	2.76e-09	5.81e-11	7.57966	14.6849	0.804175	STAT2	signal transducer and activator of transcription 2
202943_s_at	2.76e-09	5.82e-11	7.57932	14.6834	0.800844	NAGA	alpha-N-acetylgalactosaminidase
212899_at	2.81e-09	5.93e-11	7.57531	14.6659	0.959513	CDK19	cyclin dependent kinase 19
225227_at	3.91e-10	5.17e-12	8.1207	17.0483	1.55472	SKIL	SKI-like proto-oncogene
1566956_at	2.81e-09	5.93e-11	-7.57495	14.6644	-0.667437	OR7E104P	olfactory receptor family 7 subfamily E member 104 pseudogene
237899_at	2.83e-09	5.97e-11	-7.57363	14.6587	-0.433594	LOC100506374	uncharacterized LOC100506374
1561335_at	2.83e-09	5.98e-11	-7.57341	14.6577	-0.536046	LOC440602	uncharacterized LOC440602
239112_at	2.83e-09	5.99e-11	-7.57294	14.6557	-0.725762
204214_s_at	2.86e-09	6.07e-11	7.56999	14.6428	0.91195	RAB32	RAB32, member RAS oncogene family
202944_at	2.87e-09	6.09e-11	7.56921	14.6394	0.845879	NAGA	alpha-N-acetylgalactosaminidase
202145_at	9.03e-14	1.93e-16	10.4004	27.0149	1.55464	LY6E	lymphocyte antigen 6 complex, locus E
206796_at	1.04e-11	6.13e-14	9.10881	21.3856	1.55322	WISP1	WNT1 inducible signaling pathway protein 1
237036_at	2.89e-09	6.14e-11	-7.56746	14.6318	-0.454817	FBXO10	F-box protein 10
209920_at	2.9e-09	6.17e-11	7.5664	14.6272	0.594311	BMPR2	bone morphogenetic protein receptor type 2
228913_at	2.9e-09	6.17e-11	7.56623	14.6264	0.894451	TPT1-AS1	TPT1 antisense RNA 1
212636_at	2.08e-07	1.99e-08	6.24775	8.99854	1.55282	QKI	QKI, KH domain containing RNA binding
208634_s_at	2.93e-09	6.24e-11	7.56369	14.6154	0.899416	MACF1	microtubule-actin crosslinking factor 1
212800_at	2.93e-09	6.24e-11	7.56351	14.6146	0.874689	STX6	syntaxin 6
1557432_at	1.51e-10	1.6e-12	8.38229	18.1956	1.55261	RASAL2	RAS protein activator like 2
203603_s_at	2.55e-06	5.14e-07	5.47049	5.84217	1.55245	ZEB2	zinc finger E-box binding homeobox 2
203111_s_at	2.95e-09	6.31e-11	-7.56125	14.6048	-0.578987	PTK2B	protein tyrosine kinase 2 beta
224556_s_at	2.96e-09	6.33e-11	-7.56047	14.6014	-0.594145	LHX6	LIM homeobox 6
214844_s_at	1.89e-09	3.6e-11	7.68724	15.1533	1.55152	DOK5	docking protein 5
209387_s_at	7.67e-10	1.18e-11	7.93582	16.2388	1.55068	TM4SF1	transmembrane 4 L six family member 1
224597_at	3.02e-09	6.48e-11	7.55539	14.5793	0.535411	NORAD	non-coding RNA activated by DNA damage
201468_s_at	1.99e-06	3.77e-07	5.54664	6.14392	1.55022	NQO1	NAD(P)H quinone dehydrogenase 1
206839_at	3.03e-09	6.53e-11	-7.5536	14.5715	-0.648547	C22orf31	chromosome 22 open reading frame 31
244050_at	1.01e-07	7.25e-09	6.48208	9.97853	1.55002	HACD4	3-hydroxyacyl-CoA dehydratase 4
202934_at	7.54e-10	1.16e-11	7.9404	16.2589	1.54962	HK2	hexokinase 2
212970_at	3.04e-09	6.55e-11	7.55287	14.5684	0.6585	APBB2	amyloid beta precursor protein binding family B member 2
243387_at	3.04e-09	6.55e-11	-7.55267	14.5675	-0.457281	MESP1	mesoderm posterior bHLH transcription factor 1
213250_at	3.04e-09	6.57e-11	-7.55209	14.565	-0.605766	CCDC85B	coiled-coil domain containing 85B
221368_at	3.04e-09	6.58e-11	-7.55185	14.5639	-0.475903	NEU2	neuraminidase 2
222501_s_at	3.04e-09	6.58e-11	-7.55175	14.5635	-0.518199	REPIN1	replication initiator 1
202181_at	3.07e-09	6.66e-11	7.54922	14.5525	0.895577	SUSD6	sushi domain containing 6
230041_at	3.09e-09	6.69e-11	-7.54808	14.5475	-0.557344
212687_at	1.17e-10	1.18e-12	8.45085	18.4966	1.54898	LIMS4///LIMS3///LIMS1	LIM zinc finger domain containing 4///LIM zinc finger domain containing 3///LIM zinc finger domain containing 1
240398_at	3.1e-09	6.74e-11	-7.54638	14.5401	-0.572484	ITPKB-IT1	ITPKB intronic transcript 1
38241_at	2.63e-06	5.36e-07	5.46046	5.80253	1.54884	BTN3A3	butyrophilin subfamily 3 member A3
230550_at	3.54e-06	7.7e-07	5.37157	5.45289	1.54797	MS4A6A	membrane spanning 4-domains A6A
222009_at	3.15e-09	6.85e-11	-7.54277	14.5244	-0.657533	CEMP1	cementum protein 1
37549_g_at	3.15e-09	6.86e-11	7.54243	14.523	0.461225	BBS9	Bardet-Biedl syndrome 9
217559_at	3.16e-09	6.88e-11	-7.5417	14.5198	-0.603431	RPL10L	ribosomal protein L10 like
201842_s_at	1.2e-07	9.25e-09	6.4255	9.74092	1.54729	EFEMP1	EGF containing fibulin like extracellular matrix protein 1
202143_s_at	3.17e-09	6.93e-11	7.54013	14.513	0.903738	COPS8	COP9 signalosome subunit 8
202935_s_at	2.49e-05	7.85e-06	4.78507	3.21661	1.54718	SOX9	SRY-box 9
211742_s_at	6.86e-05	2.52e-05	4.47795	2.10122	1.54706	EVI2B	ecotropic viral integration site 2B
236876_at	3.18e-09	6.95e-11	-7.53942	14.5099	-0.548165	H1FNT	H1 histone family member N, testis specific
208084_at	2.18e-08	8.93e-10	6.96258	12.019	1.54649	LOC100505984///ITGB6	uncharacterized LOC100505984///integrin subunit beta 6
220151_at	3.21e-09	7.04e-11	-7.53664	14.4978	-0.824184	C19orf73	chromosome 19 open reading frame 73
228166_at	3.23e-09	7.08e-11	-7.53531	14.492	-0.494202	ALG2	ALG2, alpha-1,3/1,6-mannosyltransferase
213115_at	3.24e-09	7.11e-11	-7.53423	14.4873	-0.482302	ATG4A	autophagy related 4A cysteine peptidase
204779_s_at	2.4e-12	9.86e-15	9.51644	23.1713	1.5462	HOXB7	homeobox B7
208702_x_at	3.24e-09	7.13e-11	7.53368	14.4849	0.901186	APLP2	amyloid beta precursor like protein 2
236251_at	3.26e-09	7.19e-11	7.53191	14.4773	1.11715
204162_at	8.2e-08	5.41e-09	6.54974	10.2635	1.54608	NDC80	NDC80, kinetochore complex component
224557_x_at	3.26e-09	7.2e-11	-7.5315	14.4755	-0.649967	P2RX2	purinergic receptor P2X 2
220714_at	3.27e-09	7.21e-11	-7.53109	14.4737	-0.662766	PRDM14	PR/SET domain 14
237431_at	3.27e-09	7.23e-11	-7.53069	14.4719	-0.54585	LOC100506882///USP32	uncharacterized LOC100506882///ubiquitin specific peptidase 32
236504_x_at	3.29e-09	7.27e-11	-7.52923	14.4656	-0.67302	C6orf52	chromosome 6 open reading frame 52
240868_at	4.54e-10	6.22e-12	8.07976	16.8689	1.54508	LOC100129406	uncharacterized LOC100129406
1558828_s_at	7.88e-07	1.17e-07	5.82783	7.27322	1.54488	CARMN	cardiac mesoderm enhancer-associated non-coding RNA
229504_at	9.99e-09	3.13e-10	7.20055	13.0421	1.54455	RAB23	RAB23, member RAS oncogene family
212473_s_at	9.34e-14	2.05e-16	10.387	26.957	1.54441	MICAL2	microtubule associated monooxygenase, calponin and LIM domain containing 2
216950_s_at	2.34e-09	4.71e-11	7.6267	14.8896	1.54417	FCGR1CP///FCGR1B///FCGR1A	Fc fragment of IgG receptor Ic, pseudogene///Fc fragment of IgG receptor Ib///Fc fragment of IgG receptor Ia
234435_at	3.35e-09	7.44e-11	-7.52414	14.4435	-0.414287
223159_s_at	3.37e-09	7.49e-11	7.52255	14.4365	0.949582	NEK6	NIMA related kinase 6
226726_at	2.84e-12	1.22e-14	9.4688	22.9629	1.54336	MBOAT2	membrane bound O-acyltransferase domain containing 2
201417_at	2.84e-12	1.22e-14	9.46962	22.9664	1.54272	SOX4	SRY-box 4
240142_at	3.38e-09	7.54e-11	-7.5212	14.4307	-0.423827	LOC101929289	uncharacterized LOC101929289
201288_at	3.77e-06	8.34e-07	5.35173	5.37522	1.54211	ARHGDIB	Rho GDP dissociation inhibitor beta
241437_s_at	3.4e-09	7.59e-11	-7.51966	14.424	-0.463091	EP400NL	EP400 N-terminal like
211651_s_at	5.46e-11	4.77e-13	8.65173	19.3787	1.54179	LAMB1	laminin subunit beta 1
234026_at	3.46e-09	7.74e-11	-7.51525	14.4048	-0.572194	EML2-AS1	EML2 antisense RNA 1
209648_x_at	3.46e-09	7.74e-11	7.51523	14.4048	0.834911	SOCS5	suppressor of cytokine signaling 5
244721_at	3.46e-09	7.75e-11	-7.51489	14.4033	-0.518166	TP53INP1	tumor protein p53 inducible nuclear protein 1
226837_at	1.77e-08	6.68e-10	7.02844	12.3015	1.53914	SPRED1	sprouty related EVH1 domain containing 1
218964_at	3.53e-09	7.92e-11	-7.51018	14.3828	-0.444228	ARID3B	AT-rich interaction domain 3B
216738_at	3.53e-09	7.93e-11	-7.50974	14.3809	-0.498038
231328_s_at	3.53e-09	7.94e-11	-7.5096	14.3803	-0.636712	RASGRP4	RAS guanyl releasing protein 4
221753_at	3.55e-09	7.99e-11	7.5081	14.3738	0.814911	SSH1	slingshot protein phosphatase 1
226137_at	3.56e-09	8.01e-11	7.50756	14.3715	0.658864	ZFHX3	zinc finger homeobox 3
201412_at	3.58e-09	8.07e-11	7.50603	14.3648	0.616276	LRP10	LDL receptor related protein 10
218217_at	3.59e-09	8.09e-11	7.50539	14.362	0.94554	SCPEP1	serine carboxypeptidase 1
208678_at	3.59e-09	8.11e-11	7.50479	14.3594	0.563119	ATP6V1E1	ATPase H+ transporting V1 subunit E1
239525_at	3.59e-09	8.11e-11	7.50469	14.359	0.843932	CTTNBP2NL	CTTNBP2 N-terminal like
213199_at	3.59e-09	8.12e-11	7.50463	14.3587	0.615536	C2CD3	C2 calcium dependent domain containing 3
232443_at	3.6e-09	8.14e-11	-7.50404	14.3561	-0.471093	LOC441052	uncharacterized LOC441052
224938_at	3.6e-09	8.16e-11	7.50346	14.3536	0.825816	NUFIP2	NUFIP2, FMR1 interacting protein 2
231044_at	3.6e-09	8.17e-11	-7.5032	14.3525	-0.746341	C1orf194	chromosome 1 open reading frame 194
238918_at	3.61e-09	8.19e-11	7.50273	14.3504	0.789322
213891_s_at	7.46e-08	4.75e-09	6.57959	10.3895	1.53819	TCF4	transcription factor 4
202510_s_at	3.13e-09	6.8e-11	7.5444	14.5315	1.53801	TNFAIP2	TNF alpha induced protein 2
219434_at	2.31e-07	2.28e-08	6.21529	8.86369	1.53737	TREM1	triggering receptor expressed on myeloid cells 1
1553826_a_at	3.65e-09	8.31e-11	-7.49942	14.3361	-0.512718	PRR35	proline rich 35
229031_at	3.67e-09	8.36e-11	-7.49808	14.3302	-0.582036
1558956_s_at	3.68e-09	8.38e-11	7.49741	14.3273	0.958361	IFT80	intraflagellar transport 80
219506_at	6.58e-08	3.97e-09	6.62124	10.5656	1.53573	C1orf54	chromosome 1 open reading frame 54
213783_at	3.7e-09	8.44e-11	-7.49584	14.3205	-0.630135	MFNG	MFNG O-fucosylpeptide 3-beta-N-acetylglucosaminyltransferase
1570007_at	3.7e-09	8.44e-11	-7.49579	14.3203	-0.586268	LOC101927933///LRRC8C	uncharacterized LOC101927933///leucine rich repeat containing 8 family member C
202663_at	1.38e-06	2.39e-07	5.65659	6.58278	1.53522	WIPF1	WAS/WASL interacting protein family member 1
235028_at	3.71e-09	8.49e-11	7.49452	14.3148	0.699269
201291_s_at	1.71e-05	5.08e-06	4.89746	3.63489	1.5347	TOP2A	topoisomerase (DNA) II alpha
233531_at	3.75e-09	8.6e-11	-7.49149	14.3016	-0.536741	SLC46A1	solute carrier family 46 member 1
218667_at	3.77e-09	8.66e-11	7.49012	14.2957	0.603575	PJA1	praja ring finger ubiquitin ligase 1
201251_at	1.15e-12	4.13e-15	9.71105	24.0214	1.5341	PKM	pyruvate kinase, muscle
241137_at	0.000133	5.31e-05	4.27525	1.38893	1.53132	DPCR1	diffuse panbronchiolitis critical region 1
220605_s_at	3.8e-09	8.75e-11	-7.48781	14.2857	-0.426645	SIRT2	sirtuin 2
202086_at	2.51e-08	1.08e-09	6.91901	11.8325	1.53094	MX1	MX dynamin like GTPase 1
218309_at	1.81e-07	1.63e-08	6.29396	9.19089	1.53064	CAMK2N1	calcium/calmodulin dependent protein kinase II inhibitor 1
217755_at	8.24e-08	5.45e-09	6.54787	10.2556	1.5292	HN1	hematological and neurological expressed 1
207848_at	3.83e-09	8.85e-11	-7.48528	14.2746	-0.451832	AVP	arginine vasopressin
204070_at	2.99e-06	6.28e-07	5.42168	5.64968	1.5281	RARRES3	retinoic acid receptor responder 3
204518_s_at	3.85e-09	8.89e-11	7.48408	14.2694	0.816019	PPIC	peptidylprolyl isomerase C
202142_at	3.85e-09	8.9e-11	7.48382	14.2683	0.823743	COPS8	COP9 signalosome subunit 8
210750_s_at	3.85e-09	8.91e-11	-7.48359	14.2673	-0.385117	DLGAP1	DLG associated protein 1
243692_at	3.86e-09	8.93e-11	-7.48316	14.2655	-0.752465	GATA4	GATA binding protein 4
210795_s_at	3.89e-09	9.02e-11	-7.48092	14.2557	-0.562842
217265_at	3.9e-09	9.03e-11	-7.48053	14.254	-0.509385
238908_at	3.9e-09	9.04e-11	7.48033	14.2532	0.548455
201373_at	3.9e-09	9.05e-11	7.48002	14.2518	0.570678	PLEC	plectin
221336_at	3.92e-09	9.11e-11	-7.47854	14.2454	-0.649405	ATOH1	atonal bHLH transcription factor 1
1564315_at	3.93e-09	9.14e-11	-7.47792	14.2427	-0.714927	C8orf49	chromosome 8 open reading frame 49
206267_s_at	3.93e-09	9.15e-11	-7.47763	14.2414	-0.475884	MATK	megakaryocyte-associated tyrosine kinase
210844_x_at	3.93e-09	9.16e-11	7.47748	14.2408	0.82095	CTNNA1	catenin alpha 1
209335_at	1.62e-06	2.92e-07	5.60836	6.38982	1.52786	DCN	decorin
237129_at	3.94e-09	9.19e-11	-7.47667	14.2373	-0.689719	CEP152	centrosomal protein 152
230515_at	3.94e-09	9.22e-11	-7.47605	14.2346	-0.498447
217061_s_at	3.94e-09	9.22e-11	7.47601	14.2344	0.775197	ETV1	ETS variant 1
1556994_at	3.95e-09	9.24e-11	-7.47553	14.2323	-0.792855
244175_at	3.98e-09	9.32e-11	-7.47349	14.2235	-0.452471	LIN28B-AS1	LIN28B antisense RNA 1
212864_at	4.06e-09	9.52e-11	7.46887	14.2034	0.698857	CDS2	CDP-diacylglycerol synthase 2
211644_x_at	0.00187	0.000998	3.41893	-1.37678	1.52723	IGK///IGKC	immunoglobulin kappa locus///immunoglobulin kappa constant
212047_s_at	4.1e-09	9.63e-11	-7.46618	14.1917	-0.409854	RNF167	ring finger protein 167
209344_at	4.58e-11	3.79e-13	8.70297	19.6038	1.52652	TPM4	tropomyosin 4
222395_s_at	4.14e-09	9.73e-11	7.46377	14.1813	0.604804	UBE2Z	ubiquitin conjugating enzyme E2 Z
1553275_s_at	4.14e-09	9.74e-11	7.46352	14.1802	1.4085
223595_at	4.42e-07	5.45e-08	6.01038	8.01798	1.52533	TMEM133	transmembrane protein 133
233109_at	7.24e-08	4.56e-09	6.58933	10.4306	1.52435	COL12A1	collagen type XII alpha 1 chain
241429_at	4.15e-09	9.8e-11	-7.46223	14.1746	-0.572405
236322_at	4.15e-09	9.8e-11	7.46222	14.1746	1.67384
225098_at	4.15e-09	9.8e-11	7.46221	14.1745	0.844936	ABI2	abl-interactor 2
229486_s_at	4.18e-09	9.87e-11	-7.46062	14.1676	-0.628024	TMEM132A	transmembrane protein 132A
226143_at	4.18e-09	9.9e-11	7.46007	14.1652	0.619584	RAI1	retinoic acid induced 1
208531_at	4.18e-09	9.9e-11	-7.45993	14.1646	-0.42788	SERPINA2	serpin family A member 2 (gene/pseudogene)
210864_x_at	4.18e-09	9.9e-11	-7.45987	14.1644	-0.511237	HFE	hemochromatosis
201037_at	7.18e-10	1.09e-11	7.95433	16.3198	1.52318	PFKP	phosphofructokinase, platelet
201893_x_at	5.94e-08	3.47e-09	6.65184	10.6951	1.52296	DCN	decorin
206783_at	4.22e-09	1e-10	-7.45716	14.1526	-0.489148	FGF4	fibroblast growth factor 4
204222_s_at	1.86e-07	1.69e-08	6.28549	9.1556	1.52238	GLIPR1	GLI pathogenesis related 1
220658_s_at	4.6e-09	1.12e-10	7.43262	14.0461	1.52225	ARNTL2	aryl hydrocarbon receptor nuclear translocator like 2
217315_s_at	4.25e-09	1.01e-10	-7.45526	14.1443	-0.732554	KLK13	kallikrein related peptidase 13
201546_at	4.26e-09	1.02e-10	7.45433	14.1403	0.652394	TRIP12	thyroid hormone receptor interactor 12
235995_at	4.27e-09	1.02e-10	-7.4539	14.1384	-0.517755	PUM2	pumilio RNA binding family member 2
1553594_a_at	4.28e-09	1.02e-10	-7.45289	14.134	-0.490078	INSL3	insulin like 3
238288_at	4.28e-09	1.02e-10	-7.45274	14.1334	-0.596077
1552541_at	4.28e-09	1.02e-10	-7.45251	14.1324	-0.453901	TAGAP	T-cell activation RhoGTPase activating protein
219892_at	3.22e-10	4.04e-12	8.17613	17.2912	1.52207	TM6SF1	transmembrane 6 superfamily member 1
200986_at	1.22e-11	7.45e-14	9.06509	21.1937	1.52175	SERPING1	serpin family G member 1
204702_s_at	9.12e-10	1.47e-11	7.88728	16.0266	1.5205	NFE2L3	nuclear factor, erythroid 2 like 3
212979_s_at	4.34e-09	1.04e-10	7.44874	14.116	0.910009	LOC100294033///TCAF1	protein FAM115A-like///TRPM8 channel associated factor 1
201185_at	6e-12	3.06e-14	9.26344	22.0636	1.51945	HTRA1	HtrA serine peptidase 1
217841_s_at	4.36e-09	1.05e-10	7.44772	14.1116	0.467761	PPME1	protein phosphatase methylesterase 1
231579_s_at	7.75e-12	4.18e-14	9.19398	21.7591	1.51931	TIMP2	TIMP metallopeptidase inhibitor 2
229598_at	4.42e-09	1.06e-10	-7.44429	14.0967	-0.667809	COBLL1	cordon-bleu WH2 repeat protein like 1
1560878_at	4.43e-09	1.07e-10	-7.44321	14.092	-0.499273	SYT15	synaptotagmin 15
220379_at	4.45e-09	1.07e-10	-7.44237	14.0884	-0.585048	FSCN3	fascin actin-bundling protein 3
202438_x_at	4.47e-09	1.08e-10	7.4407	14.0812	0.837659	IDS	iduronate 2-sulfatase
205853_at	4.47e-09	1.08e-10	-7.44069	14.0811	-0.573866	ZBTB7B	zinc finger and BTB domain containing 7B
238608_at	4.48e-09	1.08e-10	7.44009	14.0785	0.886247
231554_at	4.48e-09	1.08e-10	-7.43997	14.078	-0.789427	TPD52L3	tumor protein D52 like 3
238582_at	4.48e-09	1.08e-10	-7.43975	14.0771	-0.785808	C21orf2	chromosome 21 open reading frame 2
204345_at	1.59e-13	4.05e-16	10.2334	26.2923	1.5183	COL16A1	collagen type XVI alpha 1 chain
224764_at	4.53e-09	1.09e-10	7.43729	14.0663	0.849546	ARHGAP21	Rho GTPase activating protein 21
207856_s_at	4.55e-09	1.1e-10	7.43578	14.0598	0.619365	LOC150776///SMPD4	sphingomyelin phosphodiesterase 4, neutral membrane (neutral sphingomyelinase-3) pseudogene///sphingomyelin phosphodiesterase 4
223952_x_at	2.89e-07	3.1e-08	6.14363	8.56683	1.51812	DHRS9	dehydrogenase/reductase 9
244597_at	4.58e-09	1.11e-10	7.43412	14.0526	0.79562
45714_at	4.58e-09	1.11e-10	7.43365	14.0506	0.7606	HCFC1R1	host cell factor C1 regulator 1
213664_at	2.82e-05	9.05e-06	4.74814	3.08031	1.51716	SLC1A1	solute carrier family 1 member 1
235952_at	5.53e-09	1.42e-10	7.37803	13.8094	1.51658	DGKH	diacylglycerol kinase eta
1563632_at	4.65e-09	1.13e-10	-7.42987	14.0342	-0.568248	TMEM72-AS1	TMEM72 antisense RNA 1
203000_at	6.69e-06	1.68e-06	5.17795	4.70057	1.51635	STMN2	stathmin 2
1569344_a_at	2.87e-05	9.22e-06	4.74311	3.06178	1.5162	LOC105375172	uncharacterized LOC105375172
204438_at	1.72e-05	5.08e-06	4.89716	3.63376	1.51598	MRC1	mannose receptor, C type 1
210087_s_at	4.7e-09	1.15e-10	7.42712	14.0223	0.849914	MPZL1	myelin protein zero like 1
202315_s_at	4.7e-09	1.15e-10	7.42657	14.0199	0.733284	BCR	BCR, RhoGEF and GTPase activating protein
230853_at	4.74e-09	1.16e-10	-7.42464	14.0115	-0.523502	FEM1A	fem-1 homolog A
219338_s_at	4.74e-09	1.16e-10	7.42457	14.0112	0.894767	LRRC49	leucine rich repeat containing 49
57588_at	9.65e-14	2.2e-16	10.3706	26.8858	1.51503	SLC24A3	solute carrier family 24 member 3
237276_at	4.79e-09	1.17e-10	-7.42185	13.9994	-0.626672
241053_at	4.79e-09	1.18e-10	-7.42137	13.9973	-0.554598
1557021_s_at	4.8e-09	1.18e-10	-7.42118	13.9965	-0.433993	LOC100507250	uncharacterized LOC100507250
203740_at	4.8e-09	1.18e-10	7.42062	13.9941	0.791794	MPHOSPH6	M-phase phosphoprotein 6
210708_x_at	4.82e-09	1.18e-10	-7.41951	13.9892	-0.417826	CASP10	caspase 10
204823_at	7.14e-08	4.45e-09	6.59452	10.4526	1.5145	NAV3	neuron navigator 3
228989_at	4.84e-09	1.19e-10	-7.4184	13.9844	-0.524844	TYMSOS	TYMS opposite strand
200764_s_at	4.84e-09	1.19e-10	7.41812	13.9832	0.788142	CTNNA1	catenin alpha 1
212792_at	8.16e-10	1.29e-11	7.91641	16.1539	1.51426	DPY19L1	dpy-19 like 1
225833_at	4.88e-09	1.2e-10	7.41599	13.974	0.781302	DAGLB	diacylglycerol lipase beta
1556935_at	4.89e-09	1.21e-10	7.41539	13.9714	1.28696
205490_x_at	4.9e-09	1.21e-10	7.41462	13.968	0.986191	GJB3	gap junction protein beta 3
202878_s_at	4.47e-07	5.54e-08	6.00644	8.00183	1.51417	CD93	CD93 molecule
213351_s_at	4.95e-09	1.22e-10	7.41214	13.9573	0.91339	TMCC1	transmembrane and coiled-coil domain family 1
211137_s_at	4.95e-09	1.22e-10	7.41209	13.9571	0.917595	ATP2C1	ATPase secretory pathway Ca2+ transporting 1
203185_at	4.03e-06	9.06e-07	5.33127	5.29524	1.51357	RASSF2	Ras association domain family member 2
212135_s_at	4.95e-09	1.23e-10	7.41187	13.9561	0.915519	ATP2B4	ATPase plasma membrane Ca2+ transporting 4
1554940_a_at	4.96e-09	1.23e-10	-7.41095	13.9521	-0.609273	LOC388882	uncharacterized LOC388882
207890_s_at	4.96e-09	1.23e-10	-7.41094	13.9521	-0.495015	MMP25	matrix metallopeptidase 25
1555269_a_at	4.97e-09	1.24e-10	7.4101	13.9484	0.95692	ANO1	anoctamin 1
201272_at	4.98e-09	1.24e-10	7.40972	13.9468	0.747354	AKR1B1	aldo-keto reductase family 1 member B
230424_at	1.21e-12	4.42e-15	9.69619	23.9565	1.51196	NREP	neuronal regeneration related protein
204517_at	4.98e-09	1.24e-10	7.40951	13.9459	0.816926	PPIC	peptidylprolyl isomerase C
204653_at	4.18e-08	2.2e-09	6.7569	11.141	1.51076	TFAP2A	transcription factor AP-2 alpha
1552436_a_at	4.98e-09	1.24e-10	-7.40899	13.9436	-0.552989	LOC100653137///CDH23	cadherin-23-like///cadherin-related 23
214722_at	4.99e-09	1.25e-10	7.40822	13.9403	0.854856	NOTCH2NL	notch 2 N-terminal like
235586_at	5e-09	1.25e-10	-7.40785	13.9387	-0.480026
201904_s_at	5e-09	1.25e-10	7.40752	13.9373	0.706455	CTDSPL	CTD small phosphatase like
235613_at	5.02e-09	1.25e-10	7.40662	13.9334	0.67785
237872_at	5.04e-09	1.26e-10	-7.40544	13.9282	-0.667993	LOC102725454	uncharacterized LOC102725454
226086_at	9.86e-06	2.67e-06	5.06155	4.25469	1.51017	SYT13	synaptotagmin 13
220272_at	1.18e-10	1.2e-12	8.44652	18.4776	1.50985	BNC2	basonuclin 2
240854_x_at	5.07e-09	1.27e-10	-7.40352	13.9199	-0.558032
202957_at	1.68e-05	4.94e-06	4.90426	3.66038	1.50978	HCLS1	hematopoietic cell-specific Lyn substrate 1
204670_x_at	6.03e-07	8.27e-08	5.91119	7.61226	1.50922	LOC100996809///HLA-DRB4///HLA-DRB1	HLA class II histocompatibility antigen, DRB1-10 beta chain-like///major histocompatibility complex, class II, DR beta 4///major histocompatibility complex, class II, DR beta 1
229014_at	5.08e-09	1.28e-10	7.40279	13.9168	0.929297	NR2F1-AS1	NR2F1 antisense RNA 1
211066_x_at	5.08e-09	1.28e-10	7.40254	13.9156	0.765812	PCDHGA1///PCDHGA2///PCDHGA3///PCDHGA4///PCDHGA5///PCDHGA6///PCDHGA7///PCDHGA9///PCDHGA10///PCDHGA11///PCDHGB1///PCDHGB2///PCDHGB3///PCDHGB5///PCDHGB6///PCDHGB7///PCDHGC4///PCDHGC5///PCDHGA12///PCDHGA8///PCDHGB4///PCDHGC3	protocadherin gamma subfamily A, 1///protocadherin gamma subfamily A, 2///protocadherin gamma subfamily A, 3///protocadherin gamma subfamily A, 4///protocadherin gamma subfamily A, 5///protocadherin gamma subfamily A, 6///protocadherin gamma subfamily A, 7///protocadherin gamma subfamily A, 9///protocadherin gamma subfamily A, 10///protocadherin gamma subfamily A, 11///protocadherin gamma subfami…
224951_at	5.11e-09	1.29e-10	7.40078	13.908	0.464214	CERS5	ceramide synthase 5
226314_at	5.11e-09	1.29e-10	7.40064	13.9074	0.552592	CHST14	carbohydrate sulfotransferase 14
1553530_a_at	1.66e-11	1.07e-13	8.98429	20.8391	1.50918	ITGB1	integrin subunit beta 1
214701_s_at	2.54e-10	3.05e-12	8.23821	17.5634	1.50889	FN1	fibronectin 1
200687_s_at	5.15e-09	1.3e-10	7.39851	13.8982	0.513812	SF3B3	splicing factor 3b subunit 3
220014_at	6.89e-12	3.63e-14	9.22566	21.898	1.50863	PRR16	proline rich 16
213416_at	0.00012	4.74e-05	4.30621	1.49645	1.50857	ITGA4	integrin subunit alpha 4
209960_at	6.42e-09	1.72e-10	7.33532	13.6245	1.50837	HGF	hepatocyte growth factor
225040_s_at	5.18e-09	1.31e-10	7.39673	13.8905	0.862831	RPE	ribulose-5-phosphate-3-epimerase
212566_at	5.2e-09	1.32e-10	7.3957	13.886	0.727174	MAP4	microtubule associated protein 4
1555041_a_at	5.21e-09	1.32e-10	7.3952	13.8838	0.741282	NAGA	alpha-N-acetylgalactosaminidase
1557079_at	9.62e-10	1.57e-11	7.87235	15.9613	1.50823	ITGBL1	integrin subunit beta like 1
230453_s_at	5.21e-09	1.32e-10	-7.39469	13.8817	-0.614263	ATP2A3	ATPase sarcoplasmic/endoplasmic reticulum Ca2+ transporting 3
216332_at	5.22e-09	1.33e-10	-7.39433	13.8801	-0.517314	POU6F1	POU class 6 homeobox 1
233941_at	5.24e-09	1.33e-10	-7.39293	13.874	-0.699335	LRRC74A	leucine rich repeat containing 74A
235741_at	5.28e-09	1.34e-10	-7.39116	13.8664	-0.514968	PPIA	peptidylprolyl isomerase A
205361_s_at	5.29e-09	1.35e-10	7.39072	13.8644	0.898711	PFDN4	prefoldin subunit 4
236071_at	5.3e-09	1.35e-10	-7.39019	13.8621	-0.49041	C9orf135-AS1	C9orf135 antisense RNA 1 (head to head)
222226_at	5.3e-09	1.35e-10	-7.38964	13.8598	-0.474631	SAA3P	serum amyloid A3 pseudogene
204446_s_at	9.5e-09	2.92e-10	7.21596	13.1086	1.50772	ALOX5	arachidonate 5-lipoxygenase
223094_s_at	5.3e-09	1.35e-10	7.38948	13.8591	0.728502	ANKH	ANKH inorganic pyrophosphate transport regulator
1565537_at	5.32e-09	1.36e-10	-7.38854	13.855	-0.599383	NKX1-1	NK1 homeobox 1
213310_at	5.32e-09	1.36e-10	7.38848	13.8547	0.973386	CASC7///AGO2	cancer susceptibility candidate 7 (non-protein coding)///argonaute 2, RISC catalytic component
217095_x_at	5.33e-09	1.36e-10	-7.38789	13.8522	-0.81926	NCR1	natural cytotoxicity triggering receptor 1
220807_at	5.33e-09	1.36e-10	-7.38784	13.8519	-0.707247	HBQ1	hemoglobin subunit theta 1
225128_at	5.38e-09	1.38e-10	7.38544	13.8416	0.758891	KDELC2	KDEL motif containing 2
210517_s_at	6.37e-07	8.9e-08	5.89397	7.54205	1.50583	AKAP12	A-kinase anchoring protein 12
204699_s_at	5.41e-09	1.39e-10	7.38379	13.8344	0.643538	DIEXF	digestive organ expansion factor homolog (zebrafish)
227036_at	5.4e-14	1.04e-16	10.5415	27.6231	1.50563	RASAL2	RAS protein activator like 2
203935_at	4.15e-13	1.26e-15	9.97753	25.1822	1.50544	ACVR1	activin A receptor type 1
232653_at	5.47e-09	1.41e-10	7.38087	13.8218	0.962657
1556452_a_at	5.51e-09	1.42e-10	-7.37913	13.8142	-0.570547	LINC00928	long intergenic non-protein coding RNA 928
223134_at	5.52e-09	1.42e-10	7.37861	13.812	0.75672	BBX	BBX, HMG-box containing
216915_s_at	1.06e-07	7.73e-09	6.46729	9.91637	1.50338	PTPN12	protein tyrosine phosphatase, non-receptor type 12
234875_at	5.6e-09	1.44e-10	-7.37493	13.796	-0.659712	RPL7AP10	ribosomal protein L7a pseudogene 10
226417_at	5.62e-09	1.45e-10	-7.3738	13.7911	-0.487496	RHOB	ras homolog family member B
231956_at	5.75e-09	1.49e-10	7.36763	13.7644	1.50283	RNF213	ring finger protein 213
216650_at	5.67e-09	1.47e-10	-7.37162	13.7817	-0.482538
203510_at	2.66e-09	5.54e-11	7.59024	14.7309	1.50207	MET	MET proto-oncogene, receptor tyrosine kinase
220650_s_at	5.7e-09	1.48e-10	-7.37012	13.7752	-0.572767	SLC9A5	solute carrier family 9 member A5
1566901_at	5.7e-09	1.48e-10	7.36985	13.774	0.959809	TGIF1	TGFB induced factor homeobox 1
226227_x_at	5.72e-09	1.48e-10	7.36907	13.7706	0.825663	ZFAS1	ZNFX1 antisense RNA 1
231941_s_at	2.76e-07	2.9e-08	6.15902	8.63051	1.50197	MUC20	mucin 20, cell surface associated
234764_x_at	0.00107	0.000539	3.60836	-0.801873	1.50169	IGLJ3///IGLV1-44///CKAP2///IGLV@///IGLC1	immunoglobulin lambda joining 3///immunoglobulin lambda variable 1-44///cytoskeleton associated protein 2///immunoglobulin lambda variable cluster///immunoglobulin lambda constant 1
210167_s_at	5.75e-09	1.49e-10	-7.36736	13.7632	-0.562206	TEF	TEF, PAR bZIP transcription factor
223402_at	5.78e-09	1.5e-10	7.36608	13.7577	0.617883	DUSP23	dual specificity phosphatase 23
1569824_at	5.79e-09	1.51e-10	-7.36558	13.7555	-0.390531
205415_s_at	5.79e-09	1.51e-10	7.3655	13.7552	0.937706	ATXN3	ataxin 3
220320_at	5.8e-09	1.51e-10	-7.36494	13.7527	-0.489921	DOK3	docking protein 3
201614_s_at	5.8e-09	1.51e-10	7.36473	13.7518	0.680902	RUVBL1	RuvB like AAA ATPase 1
202760_s_at	2.14e-06	4.13e-07	5.52445	6.05581	1.50165	PALM2-AKAP2///AKAP2	PALM2-AKAP2 readthrough///A-kinase anchoring protein 2
205003_at	2.12e-10	2.43e-12	8.2894	17.7879	1.50164	DOCK4	dedicator of cytokinesis 4
202845_s_at	5.89e-09	1.54e-10	7.36083	13.7349	0.751542	RALBP1	ralA binding protein 1
217875_s_at	1.22e-11	7.49e-14	9.06415	21.1896	1.50137	PMEPA1	prostate transmembrane protein, androgen induced 1
224583_at	4.59e-07	5.72e-08	5.99867	7.96995	1.5013	COTL1	coactosin like F-actin binding protein 1
203256_at	4.98e-09	1.24e-10	7.40966	13.9465	1.5013	CDH3	cadherin 3
222833_at	5.91e-09	1.55e-10	7.35917	13.7278	0.858804	LPCAT2	lysophosphatidylcholine acyltransferase 2
1552703_s_at	0.000136	5.45e-05	4.26793	1.3636	1.5004	CARD16///CASP1	caspase recruitment domain family member 16///caspase 1
227907_at	5.91e-09	1.55e-10	-7.35883	13.7263	-0.788338	TUBGCP4	tubulin gamma complex associated protein 4
210568_s_at	5.92e-09	1.55e-10	7.35841	13.7245	0.946689	RECQL	RecQ like helicase
200697_at	4.2e-10	5.64e-12	8.1013	16.9632	1.5001	HK1	hexokinase 1
209924_at	4.24e-05	1.45e-05	4.62431	2.62752	1.50009	CCL18	C-C motif chemokine ligand 18
241174_at	5.98e-09	1.57e-10	-7.35562	13.7124	-0.466935	AP4E1	adaptor related protein complex 4 epsilon 1 subunit
205803_s_at	2.54e-09	5.24e-11	7.60303	14.7866	1.49993	TRPC1	transient receptor potential cation channel subfamily C member 1
208637_x_at	2.24e-13	6.23e-16	10.1361	25.8708	1.49886	ACTN1	actinin alpha 1
213428_s_at	7.74e-09	2.21e-10	7.27909	13.3813	1.49856	COL6A1	collagen type VI alpha 1 chain
227370_at	2.34e-09	4.71e-11	7.62681	14.8901	1.49803	FAM171B	family with sequence similarity 171 member B
204286_s_at	6.06e-07	8.33e-08	5.90972	7.60625	1.49684	PMAIP1	phorbol-12-myristate-13-acetate-induced protein 1
234231_at	6.04e-09	1.6e-10	-7.35248	13.6988	-0.659315	CASP16P	caspase 16, pseudogene
208636_at	1.13e-13	2.73e-16	10.3218	26.6752	1.49636	ACTN1	actinin alpha 1
1556684_at	6.1e-09	1.61e-10	-7.34986	13.6874	-0.5413	RPPH1	ribonuclease P RNA component H1
220090_at	6.1e-09	1.61e-10	-7.34984	13.6873	-0.514116	CRNN	cornulin
200839_s_at	6.01e-10	8.81e-12	8.00186	16.5278	1.49617	CTSB	cathepsin B
226944_at	6.14e-09	1.63e-10	7.34805	13.6796	0.865861	HTRA3	HtrA serine peptidase 3
214059_at	5.49e-10	7.9e-12	8.02636	16.635	1.49507	IFI44	interferon induced protein 44
1562406_at	6.19e-09	1.64e-10	-7.34597	13.6706	-2.22559
215916_at	6.22e-09	1.65e-10	-7.34449	13.6642	-0.641865	CHRNE	cholinergic receptor nicotinic epsilon subunit
215714_s_at	6.27e-09	1.67e-10	7.34261	13.656	0.636498	SMARCA4	SWI/SNF related, matrix associated, actin dependent regulator of chromatin, subfamily a, member 4
225502_at	2.93e-05	9.45e-06	4.73673	3.0383	1.49455	DOCK8	dedicator of cytokinesis 8
228573_at	5.46e-10	7.86e-12	8.02751	16.6401	1.4944	ANTXR2	anthrax toxin receptor 2
235733_at	1.5e-09	2.68e-11	7.7528	15.4392	1.49428	GXYLT2	glucoside xylosyltransferase 2
201858_s_at	3.56e-05	1.18e-05	4.67795	2.82283	1.49338	SRGN	serglycin
209369_at	2.08e-07	1.98e-08	6.24828	9.00075	1.49208	ANXA3	annexin A3
234687_x_at	6.36e-09	1.7e-10	-7.3387	13.6391	-0.536853	LIMD1	LIM domains containing 1
220092_s_at	1.83e-12	7.21e-15	9.58647	23.4774	1.49082	ANTXR1	anthrax toxin receptor 1
1555399_a_at	6.39e-09	1.71e-10	-7.33724	13.6328	-0.685375	DUSP16	dual specificity phosphatase 16
236843_at	6.39e-09	1.71e-10	7.33687	13.6312	0.712272	NOX4	NADPH oxidase 4
225057_at	6.39e-09	1.71e-10	7.33668	13.6304	0.910802	SLC15A4	solute carrier family 15 member 4
214875_x_at	6.39e-09	1.71e-10	7.33663	13.6302	0.80016	APLP2	amyloid beta precursor like protein 2
216942_s_at	5.89e-09	1.54e-10	7.36039	13.733	1.49018	CD58	CD58 molecule
201292_at	7.4e-06	1.9e-06	5.14729	4.58265	1.48966	TOP2A	topoisomerase (DNA) II alpha
216565_x_at	6.45e-09	1.73e-10	7.33426	13.6199	0.911864
204256_at	7.56e-07	1.11e-07	5.84074	7.3256	1.48964	ELOVL6	ELOVL fatty acid elongase 6
1566484_at	6.54e-09	1.76e-10	-7.33088	13.6053	-0.47615
1555811_at	6.54e-09	1.76e-10	-7.33049	13.6036	-0.487386	ARHGDIB	Rho GDP dissociation inhibitor beta
211284_s_at	6.56e-09	1.77e-10	7.3296	13.5997	0.885806	GRN	granulin
221058_s_at	1.7e-11	1.11e-13	8.97619	20.8036	1.48932	CKLF	chemokine like factor
225442_at	2.37e-09	4.8e-11	7.62257	14.8717	1.48767	DDR2	discoidin domain receptor tyrosine kinase 2
221773_at	1.38e-08	4.78e-10	7.10425	12.6273	1.48648	ELK3	ELK3, ETS transcription factor
217195_at	6.66e-09	1.8e-10	-7.32574	13.583	-0.493872	GCNT1P1	glucosaminyl (N-acetyl) transferase 1, core 2 pseudogene 1
208306_x_at	3.27e-07	3.65e-08	6.10513	8.4078	1.48555	HLA-DRB1	major histocompatibility complex, class II, DR beta 1
212655_at	6.66e-09	1.8e-10	7.32526	13.581	0.73466	ZCCHC14	zinc finger CCHC-type containing 14
218557_at	6.67e-09	1.81e-10	7.32458	13.578	0.560415	NIT2	nitrilase family member 2
228898_s_at	6.67e-09	1.81e-10	-7.32454	13.5779	-0.609248	SMARCB1	SWI/SNF related, matrix associated, actin dependent regulator of chromatin, subfamily b, member 1
238756_at	1.53e-07	1.28e-08	6.34992	9.42447	1.48546	GAS2L3	growth arrest specific 2 like 3
1558062_at	6.67e-09	1.81e-10	-7.32433	13.577	-0.400179	FBXO10	F-box protein 10
229723_at	0.000179	7.45e-05	4.18166	1.06694	1.48429	TAGAP	T-cell activation RhoGTPase activating protein
207963_at	6.73e-09	1.83e-10	-7.32187	13.5663	-0.421681	KIF25-AS1	KIF25 antisense RNA 1
237021_at	6.73e-09	1.83e-10	-7.32178	13.5659	-0.399453	CEP83-AS1	CEP83 antisense RNA 1 (head to head)
242097_at	6.73e-09	1.83e-10	-7.32167	13.5654	-0.465578
201148_s_at	6.74e-09	1.83e-10	7.32143	13.5644	0.957682	TIMP3	TIMP metallopeptidase inhibitor 3
237611_at	6.79e-09	1.85e-10	-7.31967	13.5568	-0.792256
230188_at	6.79e-09	1.85e-10	-7.31948	13.5559	-0.697546	NIPAL4	NIPA like domain containing 4
208396_s_at	7.26e-08	4.58e-09	6.58802	10.4251	1.48349	PDE1A	phosphodiesterase 1A
213342_at	6.8e-09	1.85e-10	7.31863	13.5523	0.922556	YAP1	Yes associated protein 1
209386_at	6.75e-12	3.53e-14	9.23178	21.9248	1.48312	TM4SF1	transmembrane 4 L six family member 1
216694_at	6.81e-09	1.86e-10	-7.31793	13.5492	-0.667656	PQLC3	PQ loop repeat containing 3
207074_s_at	6.83e-09	1.87e-10	-7.31701	13.5453	-0.431711	SLC18A1	solute carrier family 18 member A1
224778_s_at	6.83e-09	1.87e-10	7.31698	13.5451	0.724334	TAOK1	TAO kinase 1
228364_at	6.83e-09	1.87e-10	-7.31685	13.5446	-0.51221	ZNF784	zinc finger protein 784
242515_x_at	6.84e-09	1.87e-10	7.31643	13.5427	0.655296	AKIP1	A-kinase interacting protein 1
1561394_s_at	6.9e-09	1.89e-10	7.31417	13.533	0.740064	KIAA1755	KIAA1755
207639_at	6.9e-09	1.89e-10	-7.3141	13.5327	-0.642318	FZD9	frizzled class receptor 9
210430_x_at	6.9e-09	1.89e-10	-7.31398	13.5322	-0.600803	RHD	Rh blood group D antigen
233690_at	6.9e-09	1.89e-10	7.31392	13.5319	2.04585
225583_at	6.95e-09	1.91e-10	7.31227	13.5248	0.850825	UXS1	UDP-glucuronate decarboxylase 1
232177_at	6.96e-09	1.91e-10	-7.31179	13.5227	-0.509761
227174_at	0.000392	0.000179	3.93444	0.238436	1.48309	WDR72	WD repeat domain 72
205641_s_at	7.03e-09	1.93e-10	7.30907	13.5109	0.53015	TRADD	TNFRSF1A associated via death domain
205274_at	7.03e-09	1.94e-10	-7.30895	13.5104	-0.589611	GTPBP1	GTP binding protein 1
205682_x_at	7.06e-09	1.95e-10	-7.30781	13.5055	-0.651464	APOM	apolipoprotein M
218648_at	7.07e-09	1.95e-10	7.30716	13.5027	0.800803	CRTC3	CREB regulated transcription coactivator 3
201005_at	3.88e-11	3.1e-13	8.74784	19.8009	1.48289	CD9	CD9 molecule
232782_at	7.07e-09	1.95e-10	-7.30697	13.5018	-0.561113
226000_at	3.77e-11	2.98e-13	8.75643	19.8386	1.48196	CTTNBP2NL	CTTNBP2 N-terminal like
223186_at	7.14e-09	1.97e-10	7.30449	13.4911	0.670945	TMEM189-UBE2V1///TMEM189///UBE2V1	TMEM189-UBE2V1 readthrough///transmembrane protein 189///ubiquitin conjugating enzyme E2 V1
202679_at	7.95e-10	1.24e-11	7.92502	16.1916	1.47973	NPC1	NPC intracellular cholesterol transporter 1
237826_at	7.19e-09	1.99e-10	-7.30283	13.4839	-0.336321
216830_at	7.2e-09	1.99e-10	-7.30225	13.4814	-0.4621	LOC101929047///HERC2P10///HERC2	uncharacterized LOC101929047///hect domain and RLD 2 pseudogene 10///HECT and RLD domain containing E3 ubiquitin protein ligase 2
203600_s_at	7.21e-09	2e-10	7.3018	13.4795	0.624367	FAM193A	family with sequence similarity 193 member A
209457_at	3.45e-06	7.46e-07	5.37911	5.48248	1.47829	DUSP5	dual specificity phosphatase 5
238152_at	7.26e-09	2.01e-10	-7.29989	13.4712	-0.472174	C11orf95	chromosome 11 open reading frame 95
240861_at	7.26e-09	2.02e-10	7.29961	13.47	1.57941
225345_s_at	7.26e-09	2.02e-10	7.29951	13.4696	0.965191	FBXO32	F-box protein 32
218718_at	8.84e-12	4.9e-14	9.15865	21.6042	1.47826	PDGFC	platelet derived growth factor C
214634_at	7.27e-09	2.02e-10	-7.2989	13.4669	-0.493021	HIST1H4I	histone cluster 1, H4i
240761_at	7.27e-09	2.02e-10	-7.29873	13.4662	-0.535475
218211_s_at	2.74e-07	2.88e-08	6.16095	8.63847	1.47717	MLPH	melanophilin
218950_at	7.29e-09	2.03e-10	7.29796	13.4629	0.846905	ARAP3	ArfGAP with RhoGAP domain, ankyrin repeat and PH domain 3
233010_at	7.29e-09	2.03e-10	-7.29779	13.4621	-0.530181
215077_at	5.36e-10	7.67e-12	8.03282	16.6633	1.4769	COL3A1	collagen type III alpha 1 chain
213015_at	7.33e-09	2.05e-10	7.29611	13.4549	0.765466	BBX	BBX, HMG-box containing
201063_at	1.02e-10	9.85e-13	8.49027	18.6696	1.47626	RCN1	reticulocalbin 1
221660_at	7.36e-09	2.06e-10	-7.29502	13.4501	-0.636827	MYL10	myosin light chain 10
219211_at	7.44e-09	2.08e-10	7.29251	13.4393	0.805555	USP18	ubiquitin specific peptidase 18
1555792_a_at	7.47e-09	2.09e-10	-7.29134	13.4342	-0.606486	CCDC116	coiled-coil domain containing 116
225969_at	7.49e-09	2.1e-10	7.29075	13.4317	0.749519	ALKBH6	alkB homolog 6
237257_at	7.5e-09	2.1e-10	-7.29012	13.429	-0.733643	RAB4B	RAB4B, member RAS oncogene family
212746_s_at	1.55e-11	9.91e-14	9.00173	20.9157	1.47598	CEP170P1///CEP170	centrosomal protein 170 pseudogene 1///centrosomal protein 170
244417_at	7.53e-09	2.12e-10	-7.28887	13.4236	-0.477857
234479_at	7.53e-09	2.12e-10	-7.28881	13.4233	-0.518502	PCDHB18P	protocadherin beta 18 pseudogene
210025_s_at	7.53e-09	2.12e-10	-7.28862	13.4225	-0.649427	CARD10	caspase recruitment domain family member 10
227449_at	8.17e-09	2.36e-10	7.26378	13.3151	1.47445	EPHA4	EPH receptor A4
203875_at	7.56e-09	2.13e-10	7.28751	13.4177	0.859999	SMARCA1	SWI/SNF related, matrix associated, actin dependent regulator of chromatin, subfamily a, member 1
211667_x_at	7.57e-09	2.13e-10	-7.28712	13.416	-0.438963	TRAV12-2	T cell receptor alpha variable 12-2
200706_s_at	7.61e-09	2.15e-10	7.28568	13.4098	0.997918	LITAF	lipopolysaccharide induced TNF factor
226098_at	7.61e-09	2.15e-10	7.28563	13.4095	0.794279	IFT80	intraflagellar transport 80
219901_at	2.37e-12	9.68e-15	9.52066	23.1897	1.47405	FGD6	FYVE, RhoGEF and PH domain containing 6
1569522_at	7.61e-09	2.15e-10	-7.28539	13.4085	-0.522354
1558183_at	7.62e-09	2.15e-10	-7.28469	13.4055	-0.289897	ZNF17	zinc finger protein 17
1567628_at	7.09e-07	1.02e-07	5.86026	7.4049	1.47351	CD74	CD74 molecule
217347_at	7.62e-09	2.16e-10	-7.28448	13.4046	-0.568275
227889_at	2.07e-11	1.42e-13	8.92112	20.5618	1.47338	LPCAT2	lysophosphatidylcholine acyltransferase 2
227742_at	1.84e-07	1.66e-08	6.28965	9.17293	1.4729	CLIC6	chloride intracellular channel 6
224710_at	2.45e-11	1.75e-13	8.87518	20.3601	1.47279	NARR///RAB34	nine-amino acid residue-repeats///RAB34, member RAS oncogene family
214910_s_at	7.65e-09	2.17e-10	-7.28301	13.3982	-0.621053	APOM	apolipoprotein M
214830_at	1.98e-10	2.21e-12	8.31065	17.8812	1.47267	SLC38A6	solute carrier family 38 member 6
202443_x_at	7.69e-09	2.19e-10	7.28154	13.3919	0.914856	NOTCH2	notch 2
235553_at	7.7e-09	2.19e-10	-7.28109	13.3899	-0.53242	GAPVD1	GTPase activating protein and VPS9 domains 1
242818_x_at	7.72e-09	2.19e-10	-7.28054	13.3876	-0.471899	YIPF4	Yip1 domain family member 4
1568765_at	4.87e-06	1.14e-06	5.27453	5.07423	1.47174	SERPINE1	serpin family E member 1
231029_at	1.63e-06	2.94e-07	5.60657	6.38268	1.47101	F5	coagulation factor V
231189_at	7.74e-09	2.21e-10	-7.27933	13.3823	-0.582	LINC01126	long intergenic non-protein coding RNA 1126
1555349_a_at	8.88e-08	6.05e-09	6.52405	10.1552	1.46995	ITGB2	integrin subunit beta 2
203857_s_at	7.74e-09	2.21e-10	7.27908	13.3812	0.66341	MIR7110///PDIA5	microRNA 7110///protein disulfide isomerase family A member 5
233287_at	7.77e-09	2.22e-10	-7.278	13.3766	-0.725307	SLC6A17	solute carrier family 6 member 17
214894_x_at	7.8e-09	2.23e-10	7.27725	13.3733	0.784619	MACF1	microtubule-actin crosslinking factor 1
1552727_s_at	7.83e-09	2.24e-10	-7.27605	13.3681	-0.878423	ADAMTS17	ADAM metallopeptidase with thrombospondin type 1 motif 17
216141_at	7.85e-09	2.25e-10	-7.2754	13.3653	-0.490699
217478_s_at	8.45e-07	1.28e-07	5.80672	7.18768	1.46851	HLA-DMA	major histocompatibility complex, class II, DM alpha
203273_s_at	7.87e-09	2.25e-10	-7.27453	13.3616	-0.291355	TUSC2	tumor suppressor candidate 2
229423_at	7.89e-09	2.26e-10	-7.27387	13.3587	-0.607326	CHEK1	checkpoint kinase 1
223073_at	7.93e-09	2.28e-10	7.27242	13.3525	0.652113	MFSD14B	major facilitator superfamily domain containing 14B
240229_at	7.95e-09	2.28e-10	-7.27187	13.3501	-0.599529
205116_at	3.37e-09	7.52e-11	7.52187	14.4336	1.46792	LAMA2	laminin subunit alpha 2
207612_at	7.98e-09	2.29e-10	-7.27071	13.3451	-0.543097	WNT8B	Wnt family member 8B
1560070_at	8e-09	2.3e-10	-7.26986	13.3414	-0.360203	LOC101928191	uncharacterized LOC101928191
232797_at	8.01e-09	2.3e-10	7.26949	13.3398	1.1515
1558680_s_at	4.66e-08	2.53e-09	6.72421	11.0021	1.46568	PDE1A	phosphodiesterase 1A
210023_s_at	8.09e-09	2.33e-10	7.26696	13.3288	0.472822	PCGF1	polycomb group ring finger 1
243194_at	8.1e-09	2.34e-10	-7.26654	13.327	-0.454608	ZNF551	zinc finger protein 551
201518_at	8.1e-09	2.34e-10	7.26642	13.3265	0.915015	CBX1	chromobox 1
232813_s_at	8.16e-09	2.35e-10	-7.26464	13.3188	-0.535431	GOLGA6D///GOLGA6C///GOLGA6A///GOLGA6B	golgin A6 family member D///golgin A6 family member C///golgin A6 family member A///golgin A6 family member B
216510_x_at	0.00204	0.0011	3.38738	-1.4703	1.4656	IGHV3-23///IGHV4-31///IGHM///IGHG1///IGHA1	immunoglobulin heavy variable 3-23///immunoglobulin heavy variable 4-31///immunoglobulin heavy constant mu///immunoglobulin heavy constant gamma 1 (G1m marker)///immunoglobulin heavy constant alpha 1
207543_s_at	8.16e-09	2.36e-10	7.26447	13.3181	0.985918	P4HA1	prolyl 4-hydroxylase subunit alpha 1
224793_s_at	5.23e-11	4.52e-13	8.66379	19.4317	1.46556	TGFBR1	transforming growth factor beta receptor 1
228080_at	3.27e-10	4.12e-12	8.17129	17.27	1.46466	LAYN	layilin
209081_s_at	8.23e-09	2.38e-10	7.26198	13.3073	0.870337	COL18A1	collagen type XVIII alpha 1 chain
237506_at	8.23e-09	2.38e-10	-7.26182	13.3067	-0.650555	TMEM177	transmembrane protein 177
226576_at	1.02e-09	1.7e-11	7.8552	15.8864	1.46379	ARHGAP26	Rho GTPase activating protein 26
212796_s_at	8.31e-09	2.41e-10	7.25939	13.2962	0.753526	TBC1D2B	TBC1 domain family member 2B
219475_at	8.36e-09	2.43e-10	-7.25793	13.2899	-0.678799	OSGIN1	oxidative stress induced growth inhibitor 1
214490_at	8.37e-09	2.43e-10	-7.25732	13.2872	-0.619117	ARSF	arylsulfatase F
226347_at	8.37e-09	2.43e-10	7.25729	13.2871	1.12087
228664_at	8.37e-09	2.43e-10	-7.25723	13.2868	-0.769362	TRIM52-AS1	TRIM52 antisense RNA 1 (head to head)
224917_at	7.8e-08	5.06e-09	6.56499	10.3279	1.46312	MIR21///VMP1	microRNA 21///vacuole membrane protein 1
223340_at	8.37e-09	2.44e-10	7.25693	13.2855	0.816285	ATL1	atlastin GTPase 1
240590_at	8.37e-09	2.44e-10	-7.25665	13.2843	-0.497791	SPATA3-AS1	SPATA3 antisense RNA 1 (head to head)
227801_at	3.18e-09	6.96e-11	7.5391	14.5085	1.46273	TRIM59	tripartite motif containing 59
214381_at	8.42e-09	2.46e-10	-7.25493	13.2769	-0.478817	LOC441601	septin 7 pseudogene
242674_at	8.42e-09	2.46e-10	-7.25492	13.2768	-0.370553	EIF4E	eukaryotic translation initiation factor 4E
231416_at	8.42e-09	2.46e-10	-7.25485	13.2765	-0.849262	DHDH	dihydrodiol dehydrogenase
221541_at	2.15e-08	8.76e-10	6.96671	12.0368	1.46273	CRISPLD2	cysteine rich secretory protein LCCL domain containing 2
205603_s_at	8.42e-09	2.46e-10	7.25443	13.2747	0.783775	DIAPH2	diaphanous related formin 2
202210_x_at	8.45e-09	2.47e-10	-7.25347	13.2706	-0.732206	GSK3A	glycogen synthase kinase 3 alpha
206879_s_at	8.45e-09	2.48e-10	-7.25338	13.2702	-0.614742	NRG2	neuregulin 2
1557112_a_at	8.46e-09	2.48e-10	-7.25283	13.2678	-0.568914	VPS53	VPS53, GARP complex subunit
203131_at	4.33e-08	2.31e-09	6.74534	11.0919	1.46224	PDGFRA	platelet derived growth factor receptor alpha
220377_at	8.48e-09	2.49e-10	-7.25235	13.2657	-0.552332	FAM30A	family with sequence similarity 30, member A
1557679_at	8.48e-09	2.49e-10	-7.25212	13.2647	-0.636594	ERICH1-AS1	ERICH1 antisense RNA 1
240333_at	8.48e-09	2.49e-10	-7.25183	13.2635	-0.580008
226757_at	1.79e-08	6.85e-10	7.02268	12.2768	1.46033	IFIT2	interferon induced protein with tetratricopeptide repeats 2
212377_s_at	8.55e-09	2.51e-10	7.24981	13.2548	0.95039	NOTCH2	notch 2
212321_at	8.57e-09	2.52e-10	7.24909	13.2517	0.652838	SGPL1	sphingosine-1-phosphate lyase 1
212503_s_at	8.61e-09	2.53e-10	7.248	13.2469	0.839585	DIP2C	disco interacting protein 2 homolog C
226279_at	2.64e-09	5.5e-11	7.59194	14.7383	1.46028	PRSS23	protease, serine 23
228920_at	8.69e-09	2.56e-10	7.24547	13.236	0.902713	ZNF260	zinc finger protein 260
206622_at	8.69e-09	2.56e-10	-7.24533	13.2354	-0.506031	TRH	thyrotropin releasing hormone
221011_s_at	2.2e-10	2.56e-12	8.27793	17.7376	1.46009	LBH	limb bud and heart development
227885_at	8.72e-09	2.58e-10	-7.24412	13.2302	-0.71079	FOXN3-AS1	FOXN3 antisense RNA 1
219181_at	2.18e-08	8.94e-10	6.96209	12.017	1.45919	LIPG	lipase G, endothelial type
221124_s_at	8.73e-09	2.58e-10	-7.24384	13.229	-0.688336	VSX1	visual system homeobox 1
205657_at	8.74e-09	2.59e-10	-7.2434	13.2271	-0.585147	HAAO	3-hydroxyanthranilate 3,4-dioxygenase
206709_x_at	8.74e-09	2.59e-10	-7.24339	13.2271	-0.717284	GPT	glutamic--pyruvic transaminase
220629_at	8.76e-09	2.6e-10	-7.2427	13.224	-0.593729	KCNQ1DN	KCNQ1 downstream neighbor (non-protein coding)
243944_at	8.76e-09	2.6e-10	-7.2426	13.2236	-0.514916
237840_at	8.76e-09	2.6e-10	-7.24233	13.2225	-0.607399	LINC01118	long intergenic non-protein coding RNA 1118
219672_at	8.77e-09	2.6e-10	-7.24193	13.2207	-0.510517	AHSP	alpha hemoglobin stabilizing protein
243977_at	8.78e-09	2.61e-10	-7.24169	13.2197	-0.392688	LOC541472	uncharacterized LOC541472
1562563_at	8.78e-09	2.61e-10	-7.24139	13.2184	-0.560282	HCN1	hyperpolarization activated cyclic nucleotide gated potassium channel 1
226065_at	1.84e-10	2.04e-12	8.32767	17.9559	1.4588	PRICKLE1	prickle planar cell polarity protein 1
235451_at	8.83e-09	2.63e-10	7.23982	13.2116	0.633922	SMAD5	SMAD family member 5
204044_at	8.83e-09	2.63e-10	-7.23964	13.2108	-0.897794	QPRT	quinolinate phosphoribosyltransferase
220917_s_at	8.83e-09	2.63e-10	7.23955	13.2105	0.772011	WDR19	WD repeat domain 19
203769_s_at	8.83e-09	2.63e-10	7.23932	13.2095	0.879986	STS	steroid sulfatase (microsomal), isozyme S
224463_s_at	8.83e-09	2.64e-10	7.23923	13.2091	0.909846	C11orf70	chromosome 11 open reading frame 70
218088_s_at	8.87e-09	2.65e-10	7.23826	13.2049	0.682145	RRAGC	Ras related GTP binding C
219134_at	3.66e-06	8.03e-07	5.36106	5.41176	1.45827	ADGRL4	adhesion G protein-coupled receptor L4
241839_at	8.9e-09	2.66e-10	-7.23701	13.1995	-0.781275	DLG3-AS1	DLG3 antisense RNA 1
205419_at	2.95e-05	9.53e-06	4.73456	3.03033	1.45699	GPR183	G protein-coupled receptor 183
207011_s_at	8.95e-09	2.68e-10	7.23538	13.1924	0.667114	PTK7	protein tyrosine kinase 7 (inactive)
222654_at	8.95e-09	2.68e-10	7.23533	13.1922	0.742567	IMPAD1	inositol monophosphatase domain containing 1
214836_x_at	0.000142	5.75e-05	4.2531	1.31234	1.45571	IGK///IGKC	immunoglobulin kappa locus///immunoglobulin kappa constant
212828_at	9e-09	2.7e-10	7.23386	13.1859	0.910374	SYNJ2	synaptojanin 2
213923_at	7.27e-10	1.11e-11	7.95064	16.3037	1.45512	RAP2B	RAP2B, member of RAS oncogene family
201443_s_at	9.03e-09	2.71e-10	7.233	13.1822	0.992644	ATP6AP2	ATPase H+ transporting accessory protein 2
226425_at	1.53e-10	1.64e-12	8.37711	18.1728	1.45459	CLIP4	CAP-Gly domain containing linker protein family member 4
202177_at	9.04e-09	2.72e-10	7.23245	13.1798	0.936394	GAS6	growth arrest specific 6
240756_at	9.08e-09	2.73e-10	-7.23114	13.1741	-0.428133
1569963_at	9.1e-09	2.74e-10	-7.23056	13.1717	-0.665276	LOC101928525	uncharacterized LOC101928525
1552528_at	9.11e-09	2.75e-10	-7.22988	13.1687	-0.44979	LINC01547	long intergenic non-protein coding RNA 1547
202366_at	9.11e-09	2.75e-10	-7.22987	13.1686	-0.697642	ACADS	acyl-CoA dehydrogenase, C-2 to C-3 short chain
201125_s_at	3.49e-15	3.7e-18	11.3029	30.8761	1.45428	ITGB5	integrin subunit beta 5
221685_s_at	9.14e-09	2.76e-10	7.22893	13.1646	0.925207	SPDL1	spindle apparatus coiled-coil protein 1
1570276_a_at	9.16e-09	2.77e-10	-7.2283	13.1619	-0.722872	GATA4	GATA binding protein 4
1554992_at	9.16e-09	2.77e-10	-7.22821	13.1615	-0.51203	RASGRF1	Ras protein specific guanine nucleotide releasing factor 1
207504_at	9.17e-09	2.77e-10	-7.22781	13.1598	-0.578636	CA7	carbonic anhydrase 7
225189_s_at	7.82e-08	5.08e-09	6.56413	10.3242	1.45395	RAPH1	Ras association (RalGDS/AF-6) and pleckstrin homology domains 1
235715_at	9.19e-09	2.78e-10	-7.22713	13.1568	-0.373115	SPRNP1	shadow of prion protein homolog (zebrafish) pseudogene 1
230000_at	6.81e-08	4.17e-09	6.60983	10.5173	1.45324	RNF213	ring finger protein 213
213795_s_at	9.19e-09	2.78e-10	7.22689	13.1558	0.955476	PTPRA	protein tyrosine phosphatase, receptor type A
1555866_a_at	9.19e-09	2.79e-10	-7.22654	13.1543	-0.658521	HEXDC	hexosaminidase D
229505_at	9.19e-09	2.79e-10	-7.22649	13.1541	-0.469246
212045_at	9.2e-09	2.79e-10	7.22619	13.1528	0.401267	GLG1	golgi glycoprotein 1
242598_at	9.2e-09	2.79e-10	7.22601	13.152	1.39539
243596_at	9.2e-09	2.8e-10	-7.22585	13.1513	-0.395514
207266_x_at	1.92e-08	7.48e-10	7.00282	12.1916	1.45207	RBMS1	RNA binding motif single stranded interacting protein 1
219386_s_at	2.54e-08	1.09e-09	6.91604	11.8199	1.45194	SLAMF8	SLAM family member 8
1570479_at	9.26e-09	2.82e-10	-7.224	13.1433	-0.561415	ART1	ADP-ribosyltransferase 1
213723_s_at	9.28e-09	2.83e-10	-7.22347	13.141	-0.586885	IDUA	iduronidase, alpha-L-
212985_at	6.05e-12	3.11e-14	9.25994	22.0483	1.45011	APBB2	amyloid beta precursor protein binding family B member 2
201489_at	9.28e-09	2.83e-10	-7.22324	13.14	-0.935581	PPIF	peptidylprolyl isomerase F
225778_at	9.28e-09	2.83e-10	7.22308	13.1394	0.406957	RBMS2	RNA binding motif single stranded interacting protein 2
218175_at	9.28e-09	2.83e-10	7.22283	13.1383	0.751417	CCDC92	coiled-coil domain containing 92
225265_at	5.29e-07	6.94e-08	5.95284	7.78232	1.44924	RBMS1	RNA binding motif single stranded interacting protein 1
213909_at	2.16e-08	8.8e-10	6.96567	12.0323	1.44892	LRRC15	leucine rich repeat containing 15
220617_s_at	6.34e-12	3.28e-14	9.24809	21.9963	1.44874	ZNF532	zinc finger protein 532
224324_at	9.39e-09	2.87e-10	-7.21968	13.1247	-0.640438	MRO	maestro
201270_x_at	9.42e-09	2.88e-10	7.21889	13.1213	0.433439	NUDCD3	NudC domain containing 3
221301_at	9.43e-09	2.89e-10	-7.21845	13.1194	-0.473852	VWA7	von Willebrand factor A domain containing 7
225428_s_at	9.43e-09	2.89e-10	-7.21825	13.1185	-0.623614	DDX54	DEAD-box helicase 54
228924_s_at	9.45e-09	2.9e-10	-7.21759	13.1157	-0.675035	UBE2J1	ubiquitin conjugating enzyme E2 J1
222509_s_at	9.45e-09	2.9e-10	-7.21751	13.1153	-0.460666	ZNF672	zinc finger protein 672
210753_s_at	9.45e-09	2.9e-10	-7.21736	13.1147	-0.381137	EPHB1	EPH receptor B1
212371_at	9.47e-09	2.91e-10	7.21673	13.112	0.884588	DESI2	desumoylating isopeptidase 2
235296_at	2.26e-14	3.56e-17	10.7846	28.6675	1.44871	EIF5A2	eukaryotic translation initiation factor 5A2
219310_at	9.51e-09	2.93e-10	7.21553	13.1068	0.808295	SYNDIG1	synapse differentiation inducing 1
230222_at	9.54e-09	2.94e-10	-7.21481	13.1037	-0.66683
209957_s_at	9.56e-09	2.95e-10	-7.21403	13.1003	-0.585418	NPPA	natriuretic peptide A
239903_at	9.56e-09	2.95e-10	7.21385	13.0995	0.990223	TPBG	trophoblast glycoprotein
218985_at	9.56e-09	2.95e-10	-7.21383	13.0994	-0.497175	SLC2A8	solute carrier family 2 member 8
221498_at	9.56e-09	2.95e-10	7.21364	13.0986	0.435152	SNX27	sorting nexin family member 27
1553174_at	9.6e-09	2.96e-10	-7.21276	13.0948	-0.596454	JPH2	junctophilin 2
210210_at	9.61e-09	2.97e-10	7.21234	13.093	0.807508	MPZL1	myelin protein zero like 1
823_at	9.61e-09	2.97e-10	7.21227	13.0927	0.953186	CX3CL1	C-X3-C motif chemokine ligand 1
228280_at	1.27e-09	2.22e-11	7.79515	15.6241	1.44855	ZC3HAV1L	zinc finger CCCH-type containing, antiviral 1 like
215502_at	9.67e-09	2.99e-10	-7.2104	13.0846	-0.694734
226789_at	3.27e-05	1.07e-05	4.70364	2.91681	1.44717	EMB	embigin
234485_at	9.73e-09	3.01e-10	-7.20888	13.0781	-0.448236
213562_s_at	9.73e-09	3.02e-10	7.20868	13.0772	0.988478	SQLE	squalene epoxidase
1559194_a_at	9.73e-09	3.02e-10	-7.20862	13.077	-0.609413	CLEC4GP1	C-type lectin domain family 4 member G pseudogene 1
216023_at	9.73e-09	3.02e-10	-7.20837	13.0759	-0.620391	KDM4B	lysine demethylase 4B
201985_at	9.77e-09	3.03e-10	7.2073	13.0712	0.381958	KIAA0196	KIAA0196
239272_at	5.33e-08	3e-09	6.68556	10.838	1.44707	MMP28	matrix metallopeptidase 28
218505_at	9.81e-09	3.05e-10	7.20612	13.0662	0.642673	WDR59	WD repeat domain 59
234586_at	9.86e-09	3.07e-10	-7.2049	13.0609	-0.548403	SARDH	sarcosine dehydrogenase
214022_s_at	1.01e-07	7.28e-09	6.48099	9.97394	1.44394	IFITM1	interferon induced transmembrane protein 1
221611_s_at	9.88e-09	3.08e-10	-7.20427	13.0582	-0.580017	PHF7	PHD finger protein 7
224851_at	9.88e-09	3.08e-10	7.20396	13.0568	0.913581	CDK6	cyclin dependent kinase 6
223675_s_at	9.91e-09	3.09e-10	7.20313	13.0533	0.688241	VEZT	vezatin, adherens junctions transmembrane protein
233782_at	9.91e-09	3.09e-10	-7.20297	13.0526	-0.330217	DCAF7	DDB1 and CUL4 associated factor 7
206782_s_at	9.91e-09	3.1e-10	-7.20282	13.0519	-0.711011	DNAJC4	DnaJ heat shock protein family (Hsp40) member C4
216986_s_at	9.91e-09	3.1e-10	-7.20271	13.0515	-0.606687	IRF4	interferon regulatory factor 4
222214_at	9.95e-09	3.11e-10	7.20176	13.0474	0.644775
209583_s_at	6.61e-08	3.99e-09	6.61967	10.5589	1.44296	CD200	CD200 molecule
213503_x_at	1.73e-13	4.59e-16	10.205	26.1697	1.44215	ANXA2	annexin A2
213297_at	9.99e-09	3.13e-10	-7.20045	13.0417	-0.56509	RMND5B	required for meiotic nuclear division 5 homolog B
209373_at	4.2e-05	1.44e-05	4.62698	2.63723	1.44177	MALL	mal, T-cell differentiation protein like
224091_at	1e-08	3.14e-10	-7.19977	13.0388	-0.602402
219151_s_at	1e-08	3.15e-10	7.1988	13.0346	0.998293	RABL2A///RABL2B	RAB, member of RAS oncogene family-like 2A///RAB, member of RAS oncogene family-like 2B
212753_at	1.01e-08	3.16e-10	7.19808	13.0315	0.798131	PCGF3	polycomb group ring finger 3
226218_at	0.000561	0.000265	3.81955	-0.135159	1.44125	IL7R	interleukin 7 receptor
205532_s_at	1.01e-08	3.17e-10	7.19762	13.0295	0.994232	CDH6	cadherin 6
229544_at	1.01e-08	3.17e-10	-7.19737	13.0284	-1.17108
225401_at	1.01e-08	3.17e-10	7.19719	13.0277	0.642946	GLMP	glycosylated lysosomal membrane protein
233487_s_at	1.01e-08	3.18e-10	7.19643	13.0244	0.71596	LRRC8A	leucine rich repeat containing 8 family member A
243045_at	1.01e-08	3.2e-10	-7.19564	13.021	-0.556985	SMYD1	SET and MYND domain containing 1
225384_at	1.02e-08	3.21e-10	7.19487	13.0176	0.789055	DOCK7	dedicator of cytokinesis 7
229924_s_at	1.02e-08	3.21e-10	-7.19484	13.0175	-0.617466	JAG1	jagged 1
209647_s_at	1.02e-08	3.21e-10	7.19443	13.0157	0.826095	SOCS5	suppressor of cytokine signaling 5
202006_at	3.03e-09	6.53e-11	7.55347	14.571	1.44051	PTPN12	protein tyrosine phosphatase, non-receptor type 12
239115_at	1.02e-08	3.23e-10	-7.19309	13.01	-0.4545	TMED3	transmembrane p24 trafficking protein 3
1562792_at	1.02e-08	3.23e-10	-7.19293	13.0093	-0.4753	LOC101927157	uncharacterized LOC101927157
201422_at	1.48e-08	5.28e-10	7.08197	12.5314	1.44014	IFI30///PIK3R2	IFI30, lysosomal thiol reductase///phosphoinositide-3-kinase regulatory subunit 2
222396_at	3.11e-08	1.45e-09	6.85256	11.5486	1.4395	HN1	hematological and neurological expressed 1
212737_at	1.03e-08	3.25e-10	7.19196	13.0051	0.709358	GM2A	GM2 ganglioside activator
223586_at	1.55e-09	2.79e-11	7.74397	15.4008	1.43839	ARNTL2	aryl hydrocarbon receptor nuclear translocator like 2
238046_x_at	1.03e-08	3.25e-10	-7.19165	13.0038	-0.550409	PWWP2B	PWWP domain containing 2B
241517_at	1.03e-08	3.25e-10	-7.19147	13.003	-0.461658
232819_s_at	1.03e-08	3.26e-10	-7.1909	13.0005	-0.510621	LTBR	lymphotoxin beta receptor
237334_at	1.03e-08	3.27e-10	-7.19032	12.998	-0.44466	SFXN2	sideroflexin 2
212878_s_at	1.03e-08	3.27e-10	7.19015	12.9973	0.859062	KLC1	kinesin light chain 1
1570266_x_at	1.03e-08	3.29e-10	-7.18919	12.9932	-0.69588	ERVH-1	endogenous retrovirus group H member 1
222640_at	1.03e-08	3.29e-10	7.18906	12.9926	0.773077	DNMT3A	DNA methyltransferase 3 alpha
230159_at	1.03e-08	3.29e-10	-7.18902	12.9924	-0.492336	C1orf115	chromosome 1 open reading frame 115
242314_at	1.04e-08	3.31e-10	-7.18764	12.9864	-0.598577	TNRC6C	trinucleotide repeat containing 6C
229931_at	1.04e-08	3.32e-10	-7.18724	12.9847	-0.605386	ZNF775	zinc finger protein 775
225881_at	1.04e-08	3.33e-10	7.18644	12.9813	0.773309	SLC35B4	solute carrier family 35 member B4
208242_at	1.05e-08	3.34e-10	-7.18587	12.9788	-0.612	RAX	retina and anterior neural fold homeobox
235229_at	1.05e-08	3.34e-10	7.18531	12.9764	2.13592
202122_s_at	1.05e-08	3.35e-10	7.18483	12.9743	0.956368	PLIN3	perilipin 3
238071_at	1.05e-08	3.36e-10	-7.1841	12.9712	-0.555232	LCN10	lipocalin 10
1564449_at	1.06e-08	3.38e-10	-7.18321	12.9673	-0.390135	USP2-AS1	USP2 antisense RNA 1 (head to head)
227389_x_at	1.06e-08	3.39e-10	-7.18246	12.9641	-0.57494	IRF2BP2	interferon regulatory factor 2 binding protein 2
212481_s_at	3.51e-10	4.53e-12	8.15057	17.1791	1.43822	TPM4	tropomyosin 4
216849_at	1.07e-08	3.42e-10	-7.18011	12.954	-0.635292
201315_x_at	2e-09	3.86e-11	7.6715	15.0848	1.43816	IFITM2	interferon induced transmembrane protein 2
232087_at	1.08e-08	3.46e-10	7.17773	12.9437	0.760057	CXorf23	chromosome X open reading frame 23
216036_x_at	1.08e-08	3.46e-10	-7.17762	12.9432	-0.586725	WDTC1	WD and tetratricopeptide repeats 1
234360_at	1.08e-08	3.46e-10	-7.17747	12.9426	-0.625464
209627_s_at	5.07e-09	1.27e-10	7.40338	13.9193	1.43809	OSBPL3	oxysterol binding protein like 3
202052_s_at	2.21e-09	4.37e-11	7.64357	14.9631	1.43741	RAI14	retinoic acid induced 14
214824_at	1.08e-08	3.46e-10	-7.17738	12.9422	-0.545356
200613_at	1.08e-08	3.46e-10	7.17734	12.942	0.924112	AP2M1	adaptor related protein complex 2 mu 1 subunit
218066_at	1.08e-08	3.47e-10	7.17709	12.941	0.523774	SLC12A7	solute carrier family 12 member 7
225750_at	1.08e-08	3.47e-10	7.17675	12.9395	0.968153	ERO1A	endoplasmic reticulum oxidoreductase 1 alpha
236352_at	1.08e-08	3.48e-10	-7.17622	12.9372	-0.473226	VGLL2	vestigial like family member 2
1560219_at	1.08e-08	3.48e-10	-7.17616	12.937	-0.475831	ASB3	ankyrin repeat and SOCS box containing 3
240541_at	1.08e-08	3.48e-10	-7.1761	12.9367	-0.562787
210223_s_at	1.08e-08	3.5e-10	7.175	12.9319	0.624833	MR1	major histocompatibility complex, class I-related
213988_s_at	1.67e-07	1.46e-08	6.31994	9.29923	1.4367	SAT1	spermidine/spermine N1-acetyltransferase 1
238447_at	1.62e-08	5.93e-10	7.05558	12.418	1.43665	RBMS3	RNA binding motif single stranded interacting protein 3
225764_at	1.09e-08	3.52e-10	7.17348	12.9254	0.664657	ETV6	ETS variant 6
212423_at	6.43e-10	9.56e-12	7.98358	16.4478	1.43545	ZCCHC24	zinc finger CCHC-type containing 24
209682_at	5.34e-08	3.01e-09	6.68437	10.833	1.43527	CBLB	Cbl proto-oncogene B
1563073_at	1.09e-08	3.54e-10	-7.17239	12.9207	-0.345175	LINC01282	long intergenic non-protein coding RNA 1282
208466_at	1.1e-08	3.55e-10	-7.17168	12.9176	-0.661852	RAB3D	RAB3D, member RAS oncogene family
202808_at	1.1e-08	3.57e-10	7.17073	12.9135	0.914403	WBP1L	WW domain binding protein 1-like
207071_s_at	1.1e-08	3.58e-10	-7.17003	12.9105	-0.641772	ACO1	aconitase 1
216481_at	1.11e-08	3.59e-10	-7.16941	12.9079	-0.601925	GRIP2	glutamate receptor interacting protein 2
215700_x_at	1.11e-08	3.59e-10	-7.1693	12.9074	-0.558891	CPNE6	copine 6
221474_at	1.11e-08	3.59e-10	7.16903	12.9062	0.805001	MYL12B	myosin light chain 12B
237713_at	1.11e-08	3.61e-10	-7.16773	12.9006	-0.85349
37152_at	1.12e-08	3.63e-10	7.16686	12.8969	0.959157	PPARD	peroxisome proliferator activated receptor delta
222088_s_at	2.13e-06	4.11e-07	5.52539	6.05952	1.43397	SLC2A14///SLC2A3	solute carrier family 2 member 14///solute carrier family 2 member 3
238655_at	1.12e-08	3.64e-10	-7.16636	12.8947	-0.489051	ACAD10	acyl-CoA dehydrogenase family member 10
211734_s_at	9.09e-06	2.42e-06	5.08607	4.34821	1.43393	FCER1A	Fc fragment of IgE receptor Ia
212791_at	1.13e-08	3.67e-10	7.16405	12.8848	0.864718	C1orf216	chromosome 1 open reading frame 216
210408_s_at	1.13e-08	3.69e-10	-7.16331	12.8816	-0.596254	CPNE6	copine 6
237869_at	1.13e-08	3.69e-10	-7.1633	12.8815	-0.483714	GGACT	gamma-glutamylamine cyclotransferase
210245_at	1.13e-08	3.69e-10	-7.16279	12.8793	-0.759862	ABCC8	ATP binding cassette subfamily C member 8
221463_at	1.14e-08	3.72e-10	-7.1615	12.8738	-0.651294	CCL24	C-C motif chemokine ligand 24
1569416_at	1.14e-08	3.72e-10	-7.16102	12.8717	-0.374404
221221_s_at	1.14e-08	3.73e-10	7.16092	12.8713	0.898046	KLHL3	kelch like family member 3
1553263_at	1.14e-08	3.73e-10	-7.16057	12.8698	-0.578409	USH1G	USH1 protein network component sans
224791_at	2.03e-08	8.13e-10	6.98386	12.1102	1.43328	ASAP1	ArfGAP with SH3 domain, ankyrin repeat and PH domain 1
209857_s_at	1.14e-08	3.74e-10	-7.16018	12.8681	-0.486624	SPHK2	sphingosine kinase 2
222995_s_at	1.16e-08	3.8e-10	7.15637	12.8516	0.477687	RHBDD2	rhomboid domain containing 2
200765_x_at	1.16e-08	3.81e-10	7.15602	12.8502	0.846182	CTNNA1	catenin alpha 1
216128_at	1.16e-08	3.81e-10	-7.15587	12.8495	-0.685779	LOC101929597///TBCD	uncharacterized LOC101929597///tubulin folding cofactor D
201720_s_at	1.38e-06	2.38e-07	5.65806	6.58864	1.43322	LAPTM5	lysosomal protein transmembrane 5
216863_s_at	1.16e-08	3.82e-10	7.15542	12.8476	0.587354	MORC2	MORC family CW-type zinc finger 2
205879_x_at	1.16e-08	3.82e-10	-7.15532	12.8472	-0.701526	RET	ret proto-oncogene
1565843_s_at	1.16e-08	3.82e-10	-7.15523	12.8467	-0.763788	BRPF3	bromodomain and PHD finger containing 3
200984_s_at	1.16e-08	3.82e-10	7.15509	12.8461	0.724401	CD59	CD59 molecule
211564_s_at	1.38e-10	1.44e-12	8.40569	18.2983	1.4328	PDLIM4	PDZ and LIM domain 4
227938_s_at	1.16e-08	3.83e-10	-7.15455	12.8438	-0.425084	DLL1	delta like canonical Notch ligand 1
201638_s_at	1.17e-08	3.84e-10	-7.15392	12.8411	-0.470391	CPSF1	cleavage and polyadenylation specific factor 1
241062_at	1.17e-08	3.87e-10	-7.15236	12.8344	-0.50075
215617_at	5.73e-09	1.49e-10	7.36838	13.7677	1.43208	SPATS2L	spermatogenesis associated serine rich 2 like
212292_at	1.17e-08	3.88e-10	-7.15167	12.8314	-0.611578	SLC7A1	solute carrier family 7 member 1
212572_at	1.18e-08	3.89e-10	7.15112	12.829	0.968318	STK38L	serine/threonine kinase 38 like
228628_at	4.78e-10	6.65e-12	8.06481	16.8034	1.43161	SRGAP2C	SLIT-ROBO Rho GTPase activating protein 2C
230334_at	1.18e-08	3.91e-10	-7.14972	12.823	-0.573734	LOC100507291	uncharacterized LOC100507291
215243_s_at	1.19e-08	3.93e-10	7.14886	12.8193	0.954432	GJB3	gap junction protein beta 3
230073_at	1.19e-08	3.93e-10	-7.14869	12.8186	-0.69196	CCDC18-AS1	CCDC18 antisense RNA 1
217379_at	1.19e-08	3.93e-10	-7.14856	12.818	-0.496806
202295_s_at	1.19e-08	3.93e-10	7.14853	12.8179	0.748505	CTSH	cathepsin H
243607_at	1.19e-08	3.96e-10	-7.14693	12.811	-0.2499
217591_at	2.69e-11	1.99e-13	8.84648	20.2341	1.43013	SKIL	SKI-like proto-oncogene
209951_s_at	1.21e-08	4.02e-10	-7.14384	12.7977	-0.596077	MAP2K7	mitogen-activated protein kinase kinase 7
228438_at	1.21e-08	4.02e-10	7.1435	12.7962	0.884194	MSC-AS1	MSC antisense RNA 1
225273_at	1.21e-08	4.03e-10	7.14319	12.7949	0.961929	WWC3	WWC family member 3
1564921_at	1.21e-08	4.03e-10	-7.14293	12.7938	-0.557438	KRTAP13-1	keratin associated protein 13-1
218502_s_at	3.71e-11	2.89e-13	8.76347	19.8695	1.42977	TRPS1	transcriptional repressor GATA binding 1
228667_at	1.21e-08	4.04e-10	7.14246	12.7917	0.914093	AGPAT4	1-acylglycerol-3-phosphate O-acyltransferase 4
240235_at	1.22e-08	4.05e-10	-7.142	12.7897	-0.621078	C10orf62	chromosome 10 open reading frame 62
227221_at	1.22e-08	4.06e-10	7.1415	12.7876	0.735166	ZMAT3	zinc finger matrin-type 3
204461_x_at	1.22e-08	4.08e-10	7.1405	12.7833	0.580294	RAD1	RAD1 checkpoint DNA exonuclease
201194_at	1.23e-08	4.1e-10	7.13943	12.7787	0.590138	SEPW1	selenoprotein W, 1
1570165_at	1.23e-08	4.11e-10	7.13878	12.7759	1.36913
232486_at	1.23e-08	4.11e-10	-7.13868	12.7755	-0.620679	LRFN1	leucine rich repeat and fibronectin type III domain containing 1
238029_s_at	2.89e-08	1.31e-09	6.87534	11.6459	1.42848	SLC16A14	solute carrier family 16 member 14
223361_at	1.6e-06	2.87e-07	5.61254	6.40654	1.42826	ABRACL	ABRA C-terminal like
235698_at	1.24e-08	4.14e-10	7.13704	12.7684	0.799815	ZFP90	ZFP90 zinc finger protein
238603_at	1.24e-08	4.15e-10	-7.13651	12.7661	-0.441645	MIR9-3HG	MIR9-3 host gene
229023_at	1.24e-08	4.16e-10	-7.136	12.7639	-0.687074	SFT2D3	SFT2 domain containing 3
224356_x_at	5.27e-07	6.9e-08	5.95425	7.78808	1.42765	MS4A6A	membrane spanning 4-domains A6A
211818_s_at	1.25e-08	4.19e-10	-7.13442	12.7571	-0.523406	LOC729966///PDE4C	uncharacterized LOC729966///phosphodiesterase 4C
204279_at	4.08e-05	1.39e-05	4.63623	2.67081	1.42736	PSMB9	proteasome subunit beta 9
237887_at	1.25e-08	4.2e-10	-7.13389	12.7548	-0.617292
214629_x_at	1.25e-08	4.21e-10	7.13296	12.7508	0.726193	RTN4	reticulon 4
226285_at	1.25e-08	4.22e-10	7.13285	12.7504	0.880584	CAPRIN1	cell cycle associated protein 1
228022_at	1.26e-08	4.24e-10	-7.13153	12.7447	-0.594506	CCDC18	coiled-coil domain containing 18
242943_at	8.9e-06	2.36e-06	5.09231	4.37202	1.42687	ST8SIA4	ST8 alpha-N-acetyl-neuraminide alpha-2,8-sialyltransferase 4
233513_at	1.27e-08	4.28e-10	-7.12965	12.7366	-0.635422
230098_at	1.27e-08	4.28e-10	7.12944	12.7357	0.815975	PHF20L1	PHD finger protein 20-like 1
211174_s_at	1.27e-08	4.28e-10	-7.1293	12.7351	-0.470935	CCKAR	cholecystokinin A receptor
229280_s_at	1.28e-08	4.3e-10	7.12833	12.7309	0.60928	CASC15	cancer susceptibility candidate 15 (non-protein coding)
216547_at	1.28e-08	4.32e-10	-7.12758	12.7277	-0.5075
208230_s_at	1.28e-08	4.33e-10	-7.12709	12.7256	-0.523798	NRG1	neuregulin 1
226077_at	1.45e-08	5.1e-10	7.08968	12.5646	1.42676	RNF145	ring finger protein 145
213746_s_at	6.34e-09	1.69e-10	7.3395	13.6426	1.4265	FLNA	filamin A
226737_at	1.29e-08	4.36e-10	-7.12544	12.7185	-0.411276	SLC25A42	solute carrier family 25 member 42
216145_at	1.29e-08	4.38e-10	-7.12434	12.7137	-0.542592
1563639_a_at	1.3e-08	4.39e-10	-7.12385	12.7116	-0.770379	FHAD1	forkhead associated phosphopeptide binding domain 1
232892_at	1.3e-08	4.39e-10	-7.12369	12.7109	-0.654595	MIR1-1HG	MIR1-1 host gene
1564431_a_at	1.3e-08	4.39e-10	-7.12356	12.7104	-0.417848	LCNL1	lipocalin like 1
232165_at	6.88e-07	9.83e-08	5.87014	7.44507	1.42569	EPPK1	epiplakin 1
202186_x_at	1.3e-08	4.42e-10	-7.1224	12.7054	-0.663307	PPP2R5A	protein phosphatase 2 regulatory subunit B'alpha
219054_at	2.04e-08	8.19e-10	6.98227	12.1034	1.42536	NPR3	natriuretic peptide receptor 3
215884_s_at	1.3e-08	4.42e-10	7.1221	12.7041	0.776234	UBQLN2	ubiquilin 2
214489_at	1.3e-08	4.42e-10	-7.12199	12.7036	-0.508388	FSHB	follicle stimulating hormone beta subunit
232310_at	1.3e-08	4.43e-10	-7.12185	12.703	-0.390546	MIATNB	MIAT neighbor (non-protein coding)
228691_at	1.31e-08	4.44e-10	-7.12102	12.6994	-0.705908
244356_at	1.31e-08	4.45e-10	7.12052	12.6973	1.00675
206896_s_at	1.31e-08	4.48e-10	-7.11938	12.6924	-0.602374	GNG7	G protein subunit gamma 7
217733_s_at	4.94e-11	4.18e-13	8.681	19.5073	1.42527	TMSB10	thymosin beta 10
222619_at	1.32e-08	4.49e-10	7.11843	12.6883	0.924448	ZNF281	zinc finger protein 281
203085_s_at	8.96e-09	2.69e-10	7.23497	13.1907	1.42464	TGFB1	transforming growth factor beta 1
212597_s_at	1.33e-08	4.53e-10	7.1167	12.6809	0.506896	HMGXB4	HMG-box containing 4
233365_at	1.33e-08	4.53e-10	7.11667	12.6807	0.984948
208267_at	1.33e-08	4.54e-10	-7.11619	12.6786	-0.472163	TRPV5	transient receptor potential cation channel subfamily V member 5
231191_at	1.33e-08	4.54e-10	-7.11594	12.6776	-0.466688
230214_at	1.71e-07	1.5e-08	6.31268	9.26896	1.42378	MRVI1	murine retrovirus integration site 1 homolog
240283_at	1.34e-08	4.57e-10	-7.11458	12.6717	-0.65985
1557049_at	5.12e-11	4.39e-13	8.67019	19.4598	1.42345	BTBD19	BTB domain containing 19
235943_at	1.34e-08	4.59e-10	-7.11343	12.6667	-0.381338
211315_s_at	1.34e-08	4.6e-10	-7.11299	12.6649	-0.525978	CACNA1G	calcium voltage-gated channel subunit alpha1 G
237445_at	1.34e-08	4.6e-10	-7.11295	12.6647	-0.449722
244129_at	1.34e-08	4.6e-10	-7.11293	12.6646	-0.530267
217421_at	1.34e-08	4.61e-10	-7.11273	12.6637	-0.778439	PIWIL2	piwi like RNA-mediated gene silencing 2
244191_at	1.34e-08	4.61e-10	-7.11256	12.663	-0.577869	RPLP1	ribosomal protein lateral stalk subunit P1
224432_at	1.34e-08	4.62e-10	-7.11217	12.6613	-0.640339	SH3GLB2	SH3 domain containing GRB2 like endophilin B2
212593_s_at	1.35e-08	4.64e-10	-7.11125	12.6574	-0.984288	MIR4680///PDCD4	microRNA 4680///programmed cell death 4 (neoplastic transformation inhibitor)
208377_s_at	1.35e-08	4.66e-10	-7.11023	12.653	-0.760296	CACNA1F	calcium voltage-gated channel subunit alpha1 F
1555631_at	1.36e-08	4.67e-10	-7.10953	12.65	-0.530661
237844_at	1.36e-08	4.68e-10	-7.1092	12.6486	-0.400961	LOC100506639///ZNF131	uncharacterized LOC100506639///zinc finger protein 131
230513_at	1.36e-08	4.69e-10	-7.10855	12.6458	-0.56288	BAG6	BCL2 associated athanogene 6
240853_at	1.36e-08	4.69e-10	-7.10854	12.6457	-0.493559
207442_at	1.36e-08	4.7e-10	-7.10848	12.6455	-0.716644	CSF3	colony stimulating factor 3
239356_at	1.36e-08	4.7e-10	-7.1081	12.6438	-0.580492	DOCK9-AS2	DOCK9 antisense RNA 2 (head to head)
227870_at	1.44e-06	2.52e-07	5.64445	6.53415	1.42309	IGDCC4	immunoglobulin superfamily DCC subclass member 4
1564435_a_at	1.37e-08	4.72e-10	-7.10736	12.6407	-0.504623	KRT72	keratin 72
212108_at	1.37e-08	4.72e-10	7.10727	12.6403	0.498549	FAF2	Fas associated factor family member 2
230343_at	1.37e-08	4.72e-10	7.10707	12.6394	0.637057	CST3	cystatin C
227069_at	1.37e-08	4.73e-10	7.10699	12.6391	0.849222	CUX1	cut like homeobox 1
1563816_at	1.37e-08	4.75e-10	-7.10602	12.6349	-0.459628	GAB4	GRB2 associated binding protein family member 4
242810_x_at	1.38e-08	4.77e-10	-7.10471	12.6292	-0.626446	LOC101930026	uncharacterized LOC101930026
226899_at	9.18e-12	5.16e-14	9.14718	21.5539	1.42198	UNC5B	unc-5 netrin receptor B
204272_at	0.00572	0.00341	3.02017	-2.51031	1.42153	LGALS4	galectin 4
231263_at	1.38e-08	4.8e-10	-7.10372	12.625	-0.444718	ARMC12	armadillo repeat containing 12
207482_at	1.38e-08	4.8e-10	-7.10368	12.6248	-0.637932	TP53TG5	TP53 target 5
225076_s_at	1.39e-08	4.83e-10	7.10192	12.6172	0.818374	ZNFX1	zinc finger NFX1-type containing 1
244809_at	1.39e-08	4.84e-10	-7.10158	12.6158	-0.509448
207311_at	1.39e-08	4.84e-10	-7.10145	12.6152	-0.735169	DOC2B	double C2 domain beta
213519_s_at	4.85e-08	2.67e-09	6.7123	10.9515	1.42115	LAMA2	laminin subunit alpha 2
241927_x_at	1.39e-08	4.85e-10	-7.10128	12.6145	-0.548377	CDC34	cell division cycle 34
231345_s_at	1.4e-08	4.86e-10	-7.10059	12.6115	-0.829679	DHRS12	dehydrogenase/reductase 12
229601_at	1.4e-08	4.87e-10	-7.10041	12.6108	-0.547052	SCYL1	SCY1 like pseudokinase 1
206420_at	3.34e-06	7.19e-07	5.38838	5.51884	1.42043	IGSF6	immunoglobulin superfamily member 6
1554091_a_at	1.4e-08	4.88e-10	-7.0996	12.6073	-0.454092	TIRAP	TIR domain containing adaptor protein
210169_at	1.4e-08	4.89e-10	-7.09945	12.6066	-0.602696	SEC14L5	SEC14 like lipid binding 5
210978_s_at	1.41e-08	4.91e-10	7.09848	12.6024	0.910396	TAGLN2	transgelin 2
236080_at	1.41e-08	4.91e-10	-7.09839	12.6021	-0.650689	LOC100507670	uncharacterized LOC100507670
225834_at	3.79e-07	4.44e-08	6.05851	8.21572	1.42036	FAM72A///FAM72D///FAM72B///FAM72C	family with sequence similarity 72 member A///family with sequence similarity 72 member D///family with sequence similarity 72 member B///family with sequence similarity 72 member C
231759_at	1.41e-08	4.92e-10	-7.09787	12.5998	-0.584681	TAL2	TAL bHLH transcription factor 2
233129_at	1.42e-08	4.95e-10	-7.0964	12.5935	-0.404196
227561_at	4.62e-09	1.12e-10	7.43162	14.0418	1.41976	DDR2	discoidin domain receptor tyrosine kinase 2
229527_s_at	1.42e-08	4.99e-10	-7.09473	12.5863	-0.387166	OSBPL11	oxysterol binding protein like 11
201150_s_at	1.03e-08	3.25e-10	7.19167	13.0039	1.41924	TIMP3	TIMP metallopeptidase inhibitor 3
241167_at	1.43e-08	5.02e-10	-7.09313	12.5794	-0.541643	ITIH4	inter-alpha-trypsin inhibitor heavy chain family member 4
236569_at	1.43e-08	5.03e-10	-7.09288	12.5784	-0.476082
207537_at	1.43e-08	5.04e-10	-7.09259	12.5771	-0.533757	PFKFB1	6-phosphofructo-2-kinase/fructose-2,6-biphosphatase 1
201591_s_at	1.43e-08	5.04e-10	7.09244	12.5765	0.758142	NISCH	nischarin
210643_at	4.7e-06	1.09e-06	5.28522	5.11579	1.41861	TNFSF11	tumor necrosis factor superfamily member 11
220519_s_at	1.44e-08	5.05e-10	-7.09192	12.5742	-0.60102	LIM2	lens intrinsic membrane protein 2
210510_s_at	1.44e-08	5.06e-10	7.09133	12.5717	0.909605	NRP1	neuropilin 1
230530_at	1.44e-08	5.07e-10	-7.09104	12.5704	-0.571427	MLYCD	malonyl-CoA decarboxylase
219908_at	4.15e-08	2.17e-09	6.76008	11.1546	1.41847	DKK2	dickkopf WNT signaling pathway inhibitor 2
242979_at	2.72e-14	4.58e-17	10.7269	28.4203	1.41784	IRS1	insulin receptor substrate 1
217115_at	1.45e-08	5.12e-10	-7.08904	12.5619	-0.702474	MKRN7P	makorin ring finger protein 7, pseudogene
1555137_a_at	9.36e-12	5.43e-14	9.13576	21.5038	1.417	FGD6	FYVE, RhoGEF and PH domain containing 6
210979_at	1.46e-08	5.16e-10	-7.0872	12.5539	-0.334126	ASAH1	N-acylsphingosine amidohydrolase 1
1561542_at	1.46e-08	5.17e-10	-7.08666	12.5516	-0.554946
208591_s_at	1.47e-08	5.18e-10	-7.08625	12.5499	-0.598562	PDE3B	phosphodiesterase 3B
221252_s_at	1.47e-08	5.19e-10	-7.08574	12.5476	-0.851022	GSG1	germ cell associated 1
236394_at	1.47e-08	5.2e-10	-7.08544	12.5464	-0.487489	A2MP1	alpha-2-macroglobulin pseudogene 1
234928_x_at	1.47e-08	5.2e-10	-7.0854	12.5462	-0.756592	RUNX3	runt related transcription factor 3
224360_s_at	1.47e-08	5.2e-10	-7.08533	12.5459	-0.613151	PACSIN1	protein kinase C and casein kinase substrate in neurons 1
234995_at	1.47e-08	5.22e-10	7.08425	12.5412	0.860116	SPICE1	spindle and centriole associated protein 1
1555497_a_at	1.47e-08	5.23e-10	-7.08424	12.5412	-0.462664	CYP4B1	cytochrome P450 family 4 subfamily B member 1
1570138_at	1.48e-08	5.23e-10	-7.08382	12.5394	-0.405536	LOC101926916	uncharacterized LOC101926916
237202_at	1.48e-08	5.24e-10	-7.08363	12.5386	-0.494266	PGPEP1	pyroglutamyl-peptidase I
234858_at	1.48e-08	5.25e-10	-7.08326	12.537	-0.585715
208544_at	1.48e-08	5.25e-10	-7.08314	12.5365	-0.52381	ADRA2B	adrenoceptor alpha 2B
242738_s_at	1.48e-08	5.26e-10	7.08252	12.5338	0.598401	ZFHX3	zinc finger homeobox 3
227236_at	9.2e-09	2.8e-10	7.22563	13.1504	1.41686	TSPAN2	tetraspanin 2
240607_at	1.48e-08	5.28e-10	-7.08182	12.5308	-0.436015	MIAT	myocardial infarction associated transcript (non-protein coding)
1554559_at	1.48e-08	5.28e-10	-7.08172	12.5304	-0.882792	GPR62	G protein-coupled receptor 62
1555420_a_at	2.46e-10	2.94e-12	8.24697	17.6018	1.41681	KLF7	Kruppel like factor 7
214632_at	1.49e-08	5.29e-10	7.08123	12.5283	0.736389	NRP2	neuropilin 2
209877_at	1.49e-08	5.32e-10	-7.0802	12.5238	-0.524737	SNCG	synuclein gamma
214728_x_at	1.49e-08	5.33e-10	7.07985	12.5223	0.502675	SMARCA4	SWI/SNF related, matrix associated, actin dependent regulator of chromatin, subfamily a, member 4
211541_s_at	1.5e-08	5.34e-10	-7.07922	12.5196	-0.460827	DYRK1A	dual specificity tyrosine phosphorylation regulated kinase 1A
233200_at	1.5e-08	5.35e-10	-7.07891	12.5183	-0.564787	LOC731157	uncharacterized LOC731157
203477_at	8.78e-09	2.61e-10	7.24128	13.2179	1.41667	COL15A1	collagen type XV alpha 1 chain
215393_s_at	1.51e-08	5.38e-10	-7.07778	12.5134	-0.383981	COBLL1	cordon-bleu WH2 repeat protein like 1
219671_at	1.51e-08	5.4e-10	-7.07664	12.5085	-0.768957	HPCAL4	hippocalcin like 4
212190_at	1.97e-07	1.83e-08	6.26734	9.08003	1.41664	SERPINE2	serpin family E member 2
239242_at	1.52e-08	5.43e-10	-7.0756	12.504	-0.59388	SLC25A5-AS1	SLC25A5 antisense RNA 1
227247_at	1.52e-08	5.44e-10	7.0753	12.5028	0.879213	PLEKHA8	pleckstrin homology domain containing A8
223935_at	1.52e-08	5.44e-10	-7.07503	12.5016	-0.62885	TRPM5	transient receptor potential cation channel subfamily M member 5
214018_at	1.52e-08	5.44e-10	-7.07495	12.5013	-0.38218	GRIP1	glutamate receptor interacting protein 1
227734_s_at	1.52e-08	5.45e-10	-7.07458	12.4997	-0.549432	ZNHIT2	zinc finger HIT-type containing 2
1561531_at	1.53e-08	5.47e-10	-7.07386	12.4966	-0.390464	PLCH1-AS1	PLCH1 antisense RNA 1
214584_x_at	1.53e-08	5.48e-10	-7.07363	12.4956	-0.439325	ACACB	acetyl-CoA carboxylase beta
217109_at	4.97e-05	1.74e-05	4.57647	2.45441	1.41629	MUC4	mucin 4, cell surface associated
225039_at	1.53e-08	5.49e-10	7.07309	12.4933	0.674785	RPE	ribulose-5-phosphate-3-epimerase
209498_at	4.36e-05	1.5e-05	4.61589	2.59699	1.41622	CEACAM1	carcinoembryonic antigen related cell adhesion molecule 1
221641_s_at	1.53e-08	5.5e-10	7.0724	12.4903	0.957598	ACOT9	acyl-CoA thioesterase 9
215085_x_at	1.53e-08	5.52e-10	-7.07199	12.4885	-0.444174	DLEC1	deleted in lung and esophageal cancer 1
224800_at	1.53e-08	5.52e-10	7.07182	12.4878	0.855262	WDFY1	WD repeat and FYVE domain containing 1
232211_at	1.54e-08	5.55e-10	-7.07067	12.4829	-0.671475	PPP1R3F	protein phosphatase 1 regulatory subunit 3F
233221_at	1.54e-08	5.55e-10	-7.07055	12.4824	-0.636208	DEFB118	defensin beta 118
212736_at	1.55e-08	5.57e-10	7.06968	12.4786	0.766732	C16orf45	chromosome 16 open reading frame 45
201786_s_at	1.55e-08	5.57e-10	7.06958	12.4782	0.759744	ADAR	adenosine deaminase, RNA specific
1556717_at	1.55e-08	5.58e-10	-7.06915	12.4763	-0.458493	MIR194-2	microRNA 194-2
213939_s_at	1.55e-08	5.6e-10	7.06855	12.4738	0.940771	RUFY3	RUN and FYVE domain containing 3
224804_s_at	1.55e-08	5.61e-10	7.06816	12.4721	0.389337	FAM219B	family with sequence similarity 219 member B
219966_x_at	1.55e-08	5.61e-10	7.06803	12.4715	0.609361	BANP	BTG3 associated nuclear protein
238979_at	1.56e-08	5.65e-10	-7.06664	12.4655	-0.548635	LOC101927278	uncharacterized LOC101927278
211231_x_at	1.56e-08	5.65e-10	-7.06643	12.4646	-0.672979	CYP4A11	cytochrome P450 family 4 subfamily A member 11
1568666_at	1.56e-08	5.66e-10	-7.06621	12.4637	-0.496818	PLIN5	perilipin 5
205559_s_at	4.96e-06	1.17e-06	5.26894	5.0525	1.41594	PCSK5	proprotein convertase subtilisin/kexin type 5
1552615_at	1.57e-08	5.68e-10	-7.06548	12.4606	-0.668733	ACACB	acetyl-CoA carboxylase beta
221464_at	1.57e-08	5.68e-10	-7.06548	12.4606	-0.562138	OR1D2	olfactory receptor family 1 subfamily D member 2
1554516_at	1.58e-08	5.73e-10	-7.06325	12.451	-0.523683	LINC00537	long intergenic non-protein coding RNA 537
206944_at	1.58e-08	5.74e-10	-7.06296	12.4497	-0.498028	HTR6	5-hydroxytryptamine receptor 6
1553967_at	1.58e-08	5.75e-10	-7.06271	12.4487	-0.465637	ADAT3	adenosine deaminase, tRNA specific 3
241493_at	1.58e-08	5.75e-10	-7.06266	12.4485	-0.583176
203213_at	2.92e-06	6.07e-07	5.42994	5.6822	1.41567	CDK1	cyclin dependent kinase 1
228273_at	1.36e-06	2.35e-07	5.66098	6.60036	1.41505	PRR11	proline rich 11
201250_s_at	7.88e-08	5.13e-09	6.56188	10.3147	1.41479	SLC2A1	solute carrier family 2 member 1
208128_x_at	1.6e-08	5.81e-10	-7.06028	12.4382	-0.575393	KIF25	kinesin family member 25
203414_at	9.35e-07	1.46e-07	5.77566	7.06201	1.41476	MMD	monocyte to macrophage differentiation associated
227313_at	1.6e-08	5.83e-10	7.05951	12.4349	0.680822	CNPY4	canopy FGF signaling regulator 4
244497_at	1.6e-08	5.84e-10	-7.05889	12.4323	-0.498153	PYCARD-AS1	PYCARD antisense RNA 1
231933_at	1.61e-08	5.88e-10	-7.05726	12.4252	-0.361888	2018-03-08	membrane associated ring-CH-type finger 8
213703_at	1.7e-10	1.86e-12	8.34894	18.0492	1.41472	LINC00342	long intergenic non-protein coding RNA 342
1558954_at	1.62e-08	5.9e-10	-7.05658	12.4223	-0.469472	SNORA78	small nucleolar RNA, H/ACA box 78
201169_s_at	7.73e-10	1.2e-11	7.93357	16.229	1.4146	BHLHE40	basic helix-loop-helix family member e40
205785_at	1.62e-08	5.92e-10	-7.05576	12.4188	-0.48473	ITGAM	integrin subunit alpha M
[truncated: 52,677 more rows]

## Sheet: GSE32676
N T 7 25
ID	adj.P.Val	P.Value	t	B	logFC	Gene.symbol	Gene.title								Gene.symbol
201884_at	0.0011281	1.45e-06	5.96	5.26088	6.81	CEACAM5	carcinoembryonic antigen related cell adhesion molecule 5								CEACAM5
204351_at	0.0003364	1.6e-07	6.75	7.38524	6.75	S100P	S100 calcium binding protein P								S100P
204885_s_at	5.29e-05	2.9e-09	8.25	11.2279	6.44	MSLN	mesothelin								MSLN
201650_at	0.0001693	2.17e-08	7.49	9.30528	6.22	KRT19	keratin 19								KRT19
219795_at	0.0020798	5.52e-06	5.49	3.97636	5.88	SLC6A14	solute carrier family 6 member 14								SLC6A14
203757_s_at	0.0036739	1.54e-05	5.13	2.98682	5.85	CEACAM6	carcinoembryonic antigen related cell adhesion molecule 6								CEACAM6
218960_at	0.000136	1.49e-08	7.63	9.66255	5.76	TMPRSS4	transmembrane protease, serine 4								TMPRSS4
211657_at	0.0029107	1.11e-05	5.25	3.29951	5.72	CEACAM6	carcinoembryonic antigen related cell adhesion molecule 6								AGR2
209173_at	0.0002504	6e-08	7.11	8.32727	5.69	AGR2	anterior gradient 2, protein disulphide isomerase family member								C19orf33
238178_at	0.0002098	3.84e-08	-7.28	8.75717	-2.49										SERPINB5
237204_at	0.0002504	5.54e-08	-7.14	8.40426	-2.36										MMP11
223631_s_at	5.29e-05	2.15e-09	8.37	11.5142	5.67	C19orf33	chromosome 19 open reading frame 33								FXYD3
204855_at	7.36e-05	5.39e-09	8.01	10.638	5.62	SERPINB5	serpin family B member 5								TRIM29
203878_s_at	0.0002995	1.37e-07	6.81	7.53476	5.44	MMP11	matrix metallopeptidase 11								CAPN8
202489_s_at	0.0001866	2.73e-08	7.4	9.08357	5.39	FXYD3	FXYD domain containing ion transport regulator 3								TFF2
208641_s_at	0.0002504	7.33e-08	7.04	8.13598	0.892	RAC1	ras-related C3 botulinum toxin substrate 1 (rho family, small GTP binding protein Rac1)								KLK10
202504_at	0.0012938	1.99e-06	5.85	4.95924	5.31	TRIM29	tripartite motif containing 29								CTSE
229030_at	0.0030735	1.2e-05	5.22	3.22601	5.28	CAPN8	calpain 8								TFF1
214476_at	0.0215962	0.000313	4.06	0.106567	5.19	TFF2	trefoil factor 2								SFN
209792_s_at	0.0013039	2.05e-06	5.84	4.92904	5.15	KLK10	kallikrein related peptidase 10								LOC100505984///ITGB6
205927_s_at	0.009362	7.67e-05	4.57	1.44788	5.12	CTSE	cathepsin E								LAMC2
205009_at	0.0137165	0.000144	4.34	0.844152	5.06	TFF1	trefoil factor 1								CST1
33323_r_at	0.0007451	6.95e-07	6.23	5.97138	5	SFN	stratifin								LAMB3
226535_at	0.0012901	1.93e-06	5.86	4.98517	4.96	LOC100505984///ITGB6	uncharacterized LOC100505984///integrin subunit beta 6								SDR16C5
202267_at	0.0002728	9.44e-08	6.95	7.89239	4.93	LAMC2	laminin subunit gamma 2								KRT7
206224_at	0.0016163	3.04e-06	5.7	4.54847	4.9	CST1	cystatin SN								PTK6
209270_at	0.0002728	9.1e-08	6.96	7.928	4.87	LAMB3	laminin subunit beta 3								LCN2
238017_at	0.0026992	9.73e-06	5.29	3.43054	4.78	SDR16C5	short chain dehydrogenase/reductase family 16C, member 5								YIF1B
209016_s_at	0.0004267	2.34e-07	6.62	7.01907	4.65	KRT7	keratin 7								GJB2
227969_at	0.0004267	2.34e-07	-6.62	7.01903	-0.836	PCBP1-AS1	PCBP1 antisense RNA 1								TSPAN1
206482_at	0.0002504	7.06e-08	7.05	8.17135	4.64	PTK6	protein tyrosine kinase 6								KRT23
212531_at	0.0075448	5.34e-05	4.69	1.79432	4.59	LCN2	lipocalin 2								TMC5
231211_s_at	0.0002011	3.31e-08	7.33	8.89919	4.54	YIF1B	Yip1 interacting factor homolog B, membrane trafficking protein								ANXA10
223278_at	0.0011318	1.49e-06	5.95	5.23655	4.54	GJB2	gap junction protein beta 2								MUC4
209114_at	0.0007451	6.91e-07	6.23	5.97747	4.41	TSPAN1	tetraspanin 1								LINC01133
218963_s_at	0.0074453	5.24e-05	4.7	1.81247	4.41	KRT23	keratin 23								DPCR1
240304_s_at	0.0033501	1.37e-05	5.17	3.10354	4.32	TMC5	transmembrane channel like 5								FOXQ1
210143_at	0.0170772	0.000212	4.2	0.476831	4.32	ANXA10	annexin A10								GPX2
217109_at	0.0164007	0.000199	4.23	0.534933	4.3	MUC4	mucin 4, cell surface associated								EPS8L3
1562600_at	0.00061	4.46e-07	-6.38	6.39802	-0.172										C1orf106
239370_at	0.0006964	5.73e-07	6.29	6.15703	4.23	LINC01133	long intergenic non-protein coding RNA 1133								TCN1
231646_at	0.0431839	0.00118	3.58	-1.15032	4.23	DPCR1	diffuse panbronchiolitis critical region 1								MLPH
227475_at	0.0014886	2.61e-06	5.76	4.69554	4.22	FOXQ1	forkhead box Q1								KLF5
202831_at	0.01459	0.000166	4.29	0.70871	4.2	GPX2	glutathione peroxidase 2								SFTA2
219404_at	0.0170772	0.000212	4.2	0.47883	4.19	EPS8L3	EPS8 like 3								EPPK1
219010_at	0.0002504	7.32e-08	7.04	8.13743	4.18	C1orf106	chromosome 1 open reading frame 106								ARL14
205513_at	0.0481311	0.0014	3.51	-1.3119	4.18	TCN1	transcobalamin 1								PROM2
218211_s_at	0.00111	1.36e-06	5.99	5.32255	4.15	MLPH	melanophilin								SLC44A4
209212_s_at	0.0002728	1.05e-07	6.91	7.79233	4.14	KLF5	Kruppel like factor 5								XDH
244056_at	0.0073639	5.16e-05	4.71	1.82799	4.14	SFTA2	surfactant associated 2								KRT17///JUP
232164_s_at	0.0009141	9.19e-07	6.13	5.7018	4.08	EPPK1	epiplakin 1								TACSTD2
220468_at	0.0051811	2.74e-05	4.93	2.43624	4.08	ARL14	ADP ribosylation factor like GTPase 14								ANLN
1552797_s_at	0.000915	9.87e-07	6.1	5.63322	4.07	PROM2	prominin 2								NMU
205597_at	0.00206	5.33e-06	5.5	4.00925	4.06	SLC44A4	solute carrier family 44 member 4								RAB25
241994_at	0.0022892	6.82e-06	5.42	3.7714	4.02	XDH	xanthine dehydrogenase								TOP2A
205157_s_at	0.0268806	0.000479	3.91	-0.297489	4.01	KRT17///JUP	keratin 17///junction plakoglobin								ZG16B
202286_s_at	0.0017638	3.77e-06	5.63	4.34165	3.98	TACSTD2	tumor-associated calcium signal transducer 2								GCNT3
222608_s_at	0.0012258	1.73e-06	5.9	5.09502	3.97	ANLN	anillin actin binding protein								FERMT1
206023_at	0.012781	0.000129	4.38	0.952659	3.97	NMU	neuromedin U								LGALS4
218186_at	0.0005568	3.97e-07	6.43	6.51025	3.96	RAB25	RAB25, member RAS oncogene family								MUC1
228969_at	0.0026291	8.82e-06	5.33	3.52505	3.96	AGR2	anterior gradient 2, protein disulphide isomerase family member								EPS8L1
219580_s_at	0.0022201	6.33e-06	5.44	3.84313	3.95	TMC5	transmembrane channel like 5								SLPI
201291_s_at	0.0133645	0.000137	4.36	0.894213	3.95	TOP2A	topoisomerase (DNA) II alpha								C15orf48
244254_at	0.0011006	1.29e-06	-6.01	5.37697	-0.567										AHNAK2
228058_at	0.0091133	7.33e-05	4.58	1.4909	3.94	ZG16B	zymogen granule protein 16B								AGR3
219508_at	0.0076377	5.55e-05	4.68	1.75859	3.93	GCNT3	glucosaminyl (N-acetyl) transferase 3, mucin type								AOC1
218796_at	0.0011006	1.28e-06	6.01	5.37977	3.92	FERMT1	fermitin family member 1								LAMA3
204272_at	0.0283938	0.000535	3.87	-0.402529	3.84	LGALS4	galectin 4								ST6GALNAC1
222904_s_at	0.0014658	2.45e-06	5.78	4.75689	3.83	TMC5	transmembrane channel like 5								LEMD1
207847_s_at	0.0108386	9.64e-05	4.49	1.22934	3.83	MUC1	mucin 1, cell surface associated								NQO1
91826_at	0.0016641	3.23e-06	5.68	4.49277	3.8	EPS8L1	EPS8 like 1								PRR15
203021_at	0.0012104	1.68e-06	5.91	5.11978	3.79	SLPI	secretory leukocyte peptidase inhibitor								CDH3
223484_at	9.03e-05	8.26e-09	7.85	10.2292	3.77	C15orf48	chromosome 15 open reading frame 48								TMEM45B
33322_i_at	0.0014886	2.59e-06	5.76	4.70529	3.76	SFN	stratifin								WFDC2
212992_at	0.0021938	6.02e-06	5.46	3.89249	3.76	AHNAK2	AHNAK nucleoprotein 2								KCNK1
228241_at	0.0136175	0.000143	4.35	0.854394	3.76	AGR3	anterior gradient 3, protein disulphide isomerase family member								MTMR11
203559_s_at	0.0354477	0.000823	3.71	-0.810459	3.76	AOC1	amine oxidase, copper containing 1								UGT1A3///UGT1A1///UGT1A4///UGT1A9///UGT1A5///UGT1A6///UGT1A7///UGT1A8///UGT1A10
203726_s_at	0.0019654	4.67e-06	5.55	4.13598	3.75	LAMA3	laminin subunit alpha 3								CYP3A5
202488_s_at	0.0020542	5.21e-06	5.51	4.03215	3.75	FXYD3	FXYD domain containing ion transport regulator 3								TMPRSS3
227725_at	0.002603	8.62e-06	5.34	3.54696	3.75	ST6GALNAC1	ST6 N-acetylgalactosaminide alpha-2,6-sialyltransferase 1								C9orf152
229927_at	0.0044634	2.11e-05	5.02	2.68392	3.74	LEMD1	LEM domain containing 1								PLS1
60474_at	0.0010705	1.21e-06	6.03	5.43427	3.71	FERMT1	fermitin family member 1								CEACAM1
1560349_at	0.0012938	1.97e-06	-5.86	4.96807	-0.824										PI3
201467_s_at	0.0063763	3.64e-05	4.83	2.16128	3.69	NQO1	NAD(P)H quinone dehydrogenase 1								BAIAP2L1
226961_at	0.001255	1.85e-06	5.88	5.02905	3.67	PRR15	proline rich 15								SDC1
1558378_a_at	0.0014868	2.53e-06	5.77	4.72728	3.65	AHNAK2	AHNAK nucleoprotein 2								KLK7
232539_at	0.0014207	2.26e-06	-5.81	4.83533	-0.488	SOCS2	suppressor of cytokine signaling 2								MST1R
203256_at	0.0028073	1.02e-05	5.28	3.38789	3.65	CDH3	cadherin 3								PDZK1IP1
230323_s_at	0.0180357	0.000239	4.16	0.364309	3.63	TMEM45B	transmembrane protein 45B								SCNN1A
203892_at	0.0019231	4.41e-06	5.57	4.19161	3.61	WFDC2	WAP four-disulfide core domain 2								C1orf116
204678_s_at	0.0014658	2.47e-06	5.78	4.75134	3.6	KCNK1	potassium two pore domain channel subfamily K member 1								MAL2
205076_s_at	0.0006905	5.56e-07	6.31	6.18688	3.58	MTMR11	myotubularin related protein 11								STYK1
215125_s_at	0.0343666	0.000775	3.73	-0.753153	3.58	UGT1A3///UGT1A1///UGT1A4///UGT1A9///UGT1A5///UGT1A6///UGT1A7///UGT1A8///UGT1A10	UDP glucuronosyltransferase family 1 member A3///UDP glucuronosyltransferase family 1 member A1///UDP glucuronosyltransferase family 1 member A4///UDP glucuronosyltransferase family 1 member A9///UDP glucuronosyltransferase family 1 member A5///UDP glucuronosyltransferase family 1 member A6///UDP glucuronosyltransferase family 1 member A7///UDP glucuronosyltransferase family 1 member A8///UDP glu…								ERBB3
214234_s_at	0.0247748	0.000405	3.97	-0.138711	3.57	CYP3A5	cytochrome P450 family 3 subfamily A member 5								ITGA2
210519_s_at	0.0077605	5.69e-05	4.67	1.7337	3.56	NQO1	NAD(P)H quinone dehydrogenase 1								CGN
223949_at	0.00111	1.35e-06	5.99	5.33385	3.55	TMPRSS3	transmembrane protease, serine 3								FOXL1
214235_at	0.0242543	0.000387	3.99	-0.096125	3.55	CYP3A5	cytochrome P450 family 3 subfamily A member 5								MMP7
232165_at	0.0026665	9.46e-06	5.3	3.45705	3.54	EPPK1	epiplakin 1								FAM3D
212236_x_at	0.0180357	0.00024	4.16	0.358276	3.52	KRT17///JUP	keratin 17///junction plakoglobin								NECTIN4
229964_at	0.0366016	0.000881	3.69	-0.874269	3.49	C9orf152	chromosome 9 open reading frame 152								RAB27B
205190_at	0.002603	8.38e-06	5.35	3.57406	3.48	PLS1	plastin 1								MMP28
209498_at	0.0109235	9.82e-05	4.48	1.21144	3.47	CEACAM1	carcinoembryonic antigen related cell adhesion molecule 1								ABHD17C
41469_at	0.0119684	0.000114	4.42	1.06491	3.47	PI3	peptidase inhibitor 3								FA2H
220177_s_at	0.0013039	2.03e-06	5.85	4.93963	3.46	TMPRSS3	transmembrane protease, serine 3								CLDN23
227372_s_at	0.000915	9.45e-07	6.12	5.67514	3.45	BAIAP2L1	BAI1 associated protein 2 like 1								BCL2L15
201286_at	0.0010609	1.18e-06	6.04	5.45857	3.43	SDC1	syndecan 1								MIA
229150_at	0.0016713	3.32e-06	5.67	4.46586	3.89										ELF3
205778_at	0.0322796	0.000697	3.77	-0.652574	3.43	KLK7	kallikrein related peptidase 7								UGT1A1///UGT1A4///UGT1A9///UGT1A6///UGT1A8///UGT1A10
205455_at	0.0043654	2.02e-05	5.04	2.72841	3.39	MST1R	macrophage stimulating 1 receptor								GPRC5A
219630_at	0.0067273	4e-05	4.8	2.07215	3.39	PDZK1IP1	PDZK1 interacting protein 1								ANKRD22
203453_at	0.0071731	4.68e-05	4.74	1.92051	3.39	SCNN1A	sodium channel epithelial 1 alpha subunit								S100A14
219476_at	0.002603	8.6e-06	5.34	3.54882	3.35	C1orf116	chromosome 1 open reading frame 116								SLC4A11
224650_at	0.0004557	2.83e-07	6.55	6.83512	3.34	MAL2	mal, T-cell differentiation protein 2 (gene/pseudogene)								CRNDE
220030_at	0.0040779	1.8e-05	5.08	2.83993	3.34	STYK1	serine/threonine/tyrosine kinase 1								S100A6
226213_at	0.0061396	3.43e-05	4.85	2.21969	3.34	ERBB3	erb-b2 receptor tyrosine kinase 3								TRIM31
227314_at	0.0018777	4.05e-06	5.6	4.27316	3.33	ITGA2	integrin subunit alpha 2								LIPH
240303_at	0.0068118	4.13e-05	4.78	2.04164	3.33	TMC5	transmembrane channel like 5								HIST2H2BE
223232_s_at	0.0008784	8.68e-07	6.15	5.75779	3.32	CGN	cingulin								MACC1
243409_at	0.0080642	6.02e-05	4.65	1.68034	3.32	FOXL1	forkhead box L1								TFAP2A
239381_at	0.0210657	0.000298	4.08	0.153307	3.31	KLK7	kallikrein related peptidase 7								ESRP1
204259_at	0.0331429	0.000729	3.76	-0.695766	3.3	MMP7	matrix metallopeptidase 7								PHLDA2
227676_at	0.0324539	0.000703	3.77	-0.660863	3.27	FAM3D	family with sequence similarity 3 member D								CDS1
223540_at	0.0007451	6.61e-07	6.24	6.01999	3.26	NECTIN4	nectin cell adhesion molecule 4								HIST1H2BD
205032_at	0.0005182	3.58e-07	6.46	6.60888	3.25	ITGA2	integrin subunit alpha 2								TSPAN8
228708_at	0.0029003	1.1e-05	5.25	3.31308	3.23	RAB27B	RAB27B, member RAS oncogene family								AFAP1-AS1
1553589_a_at	0.0068819	4.25e-05	4.77	2.01274	3.22	PDZK1IP1	PDZK1 interacting protein 1								EHF
239272_at	0.0073219	5.06e-05	4.71	1.84607	3.22	MMP28	matrix metallopeptidase 28								GDA
225436_at	0.0007451	6.71e-07	6.24	6.00481	3.21	ABHD17C	abhydrolase domain containing 17C								VILL
219429_at	0.0024556	7.46e-06	5.39	3.68631	3.21	FA2H	fatty acid 2-hydroxylase								TNS4
228707_at	0.0049007	2.54e-05	4.96	2.50718	3.21	CLDN23	claudin 23								GRTP1
236979_at	0.0026645	9.41e-06	5.3	3.46275	3.2	BCL2L15	BCL2 like 15								VSIG2
206560_s_at	0.0490984	0.00145	3.5	-1.34637	3.2	MIA	melanoma inhibitory activity								KRT8
210827_s_at	0.0045368	2.2e-05	5.01	2.64454	3.19	ELF3	E74 like ETS transcription factor 3								BLACAT1
207126_x_at	0.0313274	0.000642	3.8	-0.574907	3.19	UGT1A1///UGT1A4///UGT1A9///UGT1A6///UGT1A8///UGT1A10	UDP glucuronosyltransferase family 1 member A1///UDP glucuronosyltransferase family 1 member A4///UDP glucuronosyltransferase family 1 member A9///UDP glucuronosyltransferase family 1 member A6///UDP glucuronosyltransferase family 1 member A8///UDP glucuronosyltransferase family 1 member A10								IQGAP3
202454_s_at	0.0063763	3.67e-05	4.83	2.15478	3.15	ERBB3	erb-b2 receptor tyrosine kinase 3								LMO7
213693_s_at	0.0098814	8.4e-05	4.53	1.36056	3.14	MUC1	mucin 1, cell surface associated								MUC20
203108_at	0.015766	0.000186	4.25	0.600197	3.14	GPRC5A	G protein-coupled receptor class C group 5 member A								IRF6
226226_at	0.0273176	0.000493	3.9	-0.324741	3.14	TMEM45B	transmembrane protein 45B								SHROOM3
236615_at	0.0020542	5.23e-06	-5.51	4.02761	-0.506										ITGB4
238439_at	0.0020542	5.12e-06	5.52	4.04867	3.13	ANKRD22	ankyrin repeat domain 22								CHMP4C
203691_at	0.0084767	6.42e-05	4.63	1.61857	3.13	PI3	peptidase inhibitor 3								FAM83H
223037_at	0.00206	5.39e-06	5.5	3.99894	0.823	PDZD11	PDZ domain containing 11								NEK2
218677_at	0.0002995	1.3e-07	6.83	7.58752	3.12	S100A14	S100 calcium binding protein A14								JUP
200863_s_at	0.0020653	5.44e-06	5.5	3.98977	0.916	RAB11A	RAB11A, member RAS oncogene family								CYP4F3
223748_at	0.0033301	1.35e-05	5.18	3.11505	3.12	SLC4A11	solute carrier family 4 member 11								ANO1
234254_at	0.0021492	5.74e-06	-5.48	3.93817	-0.584	RPL7AP9	ribosomal protein L7a pseudogene 9								SGPP2
238021_s_at	0.0060524	3.35e-05	4.86	2.24082	3.12	CRNDE	colorectal neoplasia differentially expressed (non-protein coding)								BMP4
228923_at	0.013467	0.000138	4.36	0.883509	3.11	S100A6	S100 calcium binding protein A6								MBOAT2
215444_s_at	0.0113192	0.000104	4.46	1.15359	3.1	TRIM31	tripartite motif containing 31								CLDN1
235871_at	0.000778	7.54e-07	6.2	5.89275	3.09	LIPH	lipase H								KCNN4
209211_at	0.001448	2.36e-06	5.79	4.79507	3.09	KLF5	Kruppel like factor 5								CAPN5
201468_s_at	0.0107335	9.44e-05	4.49	1.24907	3.09	NQO1	NAD(P)H quinone dehydrogenase 1								ASPM
202708_s_at	0.0022201	6.3e-06	5.45	3.84908	3.08	HIST2H2BE	histone cluster 2, H2be								LSR
227371_at	0.00111	1.4e-06	5.98	5.29628	3.07	BAIAP2L1	BAI1 associated protein 2 like 1								GALNT5
232151_at	0.0022115	6.17e-06	5.45	3.8684	3.07	MACC1	metastasis associated in colon cancer 1								RTP4
204653_at	0.0105739	9.24e-05	4.5	1.26951	3.07	TFAP2A	transcription factor AP-2 alpha								TJP3
239273_s_at	0.0219116	0.000321	4.06	0.083227	3.06	MMP28	matrix metallopeptidase 28								LAD1
225846_at	0.0070216	4.45e-05	4.76	1.96982	3.05	ESRP1	epithelial splicing regulatory protein 1								MYRF
228664_at	0.002271	6.67e-06	-5.43	3.79382	-0.957	TRIM52-AS1	TRIM52 antisense RNA 1 (head to head)								PERP
209803_s_at	0.0068819	4.24e-05	4.78	2.0151	3.04	PHLDA2	pleckstrin homology like domain family A member 2								USH1C
205940_at	0.002271	6.73e-06	-5.42	3.78513	-0.682	MYH3	myosin, heavy chain 3, skeletal muscle, embryonic								BCAS1
226185_at	0.0045531	2.23e-05	5	2.63219	3.03	CDS1	CDP-diacylglycerol synthase 1								PRSS8
209911_x_at	0.0075448	5.38e-05	4.69	1.78819	3.02	HIST1H2BD	histone cluster 1, H2bd								PRR5-ARHGAP8///ARHGAP8
203824_at	0.0257764	0.000436	3.94	-0.208913	3.02	TSPAN8	tetraspanin 8								ATP2C2
230336_at	0.0023728	7.16e-06	5.4	3.72513	1.28										SPINT1
1558216_at	0.0259171	0.000443	3.94	-0.224387	3.02	AFAP1-AS1	AFAP1 antisense RNA 1								HSD17B2
232360_at	0.0011854	1.61e-06	5.93	5.1633	3	EHF	ETS homologous factor								MET
232361_s_at	0.0004468	2.67e-07	6.57	6.89191	2.99	EHF	ETS homologous factor								PLEK2
224209_s_at	0.0474517	0.00137	3.52	-1.28835	2.99	GDA	guanine deaminase								DSG2
200976_s_at	0.0025477	7.92e-06	5.37	3.62797	0.751	TAX1BP1	Tax1 binding protein 1								PPL
209950_s_at	0.0097686	8.2e-05	4.54	1.38401	2.98	VILL	villin like								EGLN3
230398_at	0.0146398	0.000168	4.29	0.699351	2.98	TNS4	tensin 4								SOX4
222344_at	0.0025792	8.16e-06	5.35	3.59932	2.39										ADAMTS12
229377_at	0.0028379	1.06e-05	5.26	3.35048	2.97	GRTP1	growth hormone regulated TBC protein 1								SERINC2
228232_s_at	0.0148732	0.000172	4.28	0.676455	2.97	VSIG2	V-set and immunoglobulin domain containing 2								KIAA0101
212202_s_at	0.002603	8.58e-06	5.34	3.55068	0.748	TMEM87A	transmembrane protein 87A								RNF128
209008_x_at	0.002672	9.53e-06	5.3	3.45011	2.95	KRT8	keratin 8								MYH14
232105_at	0.0083007	6.24e-05	4.64	1.64563	2.95	BLACAT1	bladder cancer associated transcript 1 (non-protein coding)								KRT18
229538_s_at	0.011282	0.000104	4.46	1.15864	2.95	IQGAP3	IQ motif containing GTPase activating protein 3								SH3RF2
228865_at	0.0020542	5.26e-06	5.51	4.02206	2.94	C1orf116	chromosome 1 open reading frame 116								ATP10B
242722_at	0.000915	9.74e-07	6.11	5.64624	2.93	LMO7	LIM domain 7								CAMK2N1
226622_at	0.0016163	3.03e-06	5.7	4.55239	2.93	MUC20	mucin 20, cell surface associated								CORO2A
1566766_a_at	0.0019231	4.45e-06	5.57	4.18248	2.91	MACC1	metastasis associated in colon cancer 1								CDCP1
218779_x_at	0.0073219	5.04e-05	4.71	1.84955	2.9	EPS8L1	EPS8 like 1								PTPRH
231941_s_at	0.0026291	8.88e-06	5.33	3.51845	2.88	MUC20	mucin 20, cell surface associated								FKBP1A-SDCBP2///SDCBP2
202597_at	0.0029862	1.16e-05	5.23	3.25826	2.88	IRF6	interferon regulatory factor 6								BIK
223779_at	0.0121113	0.000117	4.42	1.04448	2.88	AFAP1-AS1	AFAP1 antisense RNA 1								LPCAT4
228400_at	0.0164007	0.000199	4.23	0.538819	2.88	SHROOM3	shroom family member 3								CDK1
203876_s_at	0.0353683	0.000816	3.71	-0.802375	2.88	MMP11	matrix metallopeptidase 11								RHBDL2
204990_s_at	0.0011795	1.57e-06	5.93	5.18347	2.87	ITGB4	integrin subunit beta 4								EPCAM
231383_at	0.0026645	9.36e-06	-5.31	3.46736	-0.839										MUC13
226803_at	0.001559	2.79e-06	5.73	4.63313	2.87	CHMP4C	charged multivesicular body protein 4C								ITGA3
226129_at	0.0020512	4.95e-06	5.53	4.08015	2.87	FAM83H	family with sequence similarity 83 member H								ANXA3
225645_at	0.0038955	1.67e-05	5.1	2.91224	2.87	EHF	ETS homologous factor								PLD1
204641_at	0.0072015	4.79e-05	4.73	1.89815	2.87	NEK2	NIMA related kinase 2								LINC00673///LINC00511
201015_s_at	0.0015708	2.84e-06	5.73	4.61409	2.86	JUP	junction plakoglobin								MELK
208170_s_at	0.0165164	0.000201	4.22	0.526802	2.86	TRIM31	tripartite motif containing 31								SLC39A4
206515_at	0.0140087	0.000151	4.32	0.798036	2.85	CYP4F3	cytochrome P450 family 4 subfamily F member 3								OASL
205709_s_at	0.0063763	3.63e-05	4.83	2.16375	2.84	CDS1	CDP-diacylglycerol synthase 1								MPZL2
218804_at	0.0004249	2.18e-07	6.64	7.08945	2.83	ANO1	anoctamin 1								HOXB7
226560_at	0.0251682	0.000418	3.96	-0.169702	2.83	SGPP2	sphingosine-1-phosphate phosphatase 2								TMC4
1562275_at	0.0028379	1.05e-05	-5.27	3.35596	-4.19										OAS1
211518_s_at	0.0358383	0.000848	3.7	-0.838769	2.83	BMP4	bone morphogenetic protein 4								FUT2
213288_at	0.0048512	2.5e-05	4.96	2.52363	2.82	MBOAT2	membrane bound O-acyltransferase domain containing 2								TMEM139
211002_s_at	0.0179704	0.000233	4.17	0.385142	2.81	TRIM29	tripartite motif containing 29								C15orf52
222549_at	0.0071236	4.63e-05	4.74	1.93258	2.8	CLDN1	claudin 1								SMAGP
204401_at	0.0234156	0.000363	4.01	-0.034103	2.8	KCNN4	potassium calcium-activated channel subfamily N member 4								CEP55
226292_at	0.0266437	0.00047	3.92	-0.27947	2.8	CAPN5	calpain 5								MECOM
219918_s_at	0.0367761	0.000888	3.68	-0.881621	2.8	ASPM	abnormal spindle microtubule assembly								RHPN2
202811_at	0.0029107	1.12e-05	5.24	3.29555	0.686	STAMBP	STAM binding protein								TRPM4
204679_at	0.0040172	1.76e-05	5.09	2.86235	2.79	KCNK1	potassium two pore domain channel subfamily K member 1								FBXO32
208190_s_at	0.0048512	2.5e-05	4.96	2.52217	2.79	LSR	lipolysis stimulated lipoprotein receptor								UBE2C
1552477_a_at	0.0043654	2.03e-05	5.03	2.72397	2.78	IRF6	interferon regulatory factor 6								CENPF
236129_at	0.0392613	0.00101	3.64	-1.00077	2.78	GALNT5	polypeptide N-acetylgalactosaminyltransferase 5								PRR15L
1562962_at	0.0031067	1.22e-05	-5.21	3.21121	-0.485										MAP3K13
241397_at	0.0031122	1.23e-05	5.21	3.20505	2.29										HIST2H2AA4///HIST2H2AA3
203995_at	0.0031893	1.27e-05	-5.2	3.17624	-0.405	C21orf2	chromosome 21 open reading frame 2								FUT3
219684_at	0.0006144	4.72e-07	6.36	6.34408	2.77	RTP4	receptor transporter protein 4								CST4
202846_s_at	0.0032986	1.32e-05	5.19	3.13584	0.739	PIGC	phosphatidylinositol glycan anchor biosynthesis class C								CBLC
223233_s_at	0.0016163	3.02e-06	5.71	4.55718	2.77	CGN	cingulin								FLRT3
221559_s_at	0.0033301	1.35e-05	-5.18	3.11361	-0.914	MIS12	MIS12, kinetochore complex component								SOX9
35148_at	0.0026291	8.9e-06	5.32	3.51634	2.77	TJP3	tight junction protein 3								GJB3
201292_at	0.0330342	0.000724	3.76	-0.688727	2.76	TOP2A	topoisomerase (DNA) II alpha								GALE
203287_at	0.0019231	4.32e-06	5.58	4.21116	2.75	LAD1	ladinin 1								ECT2
221696_s_at	0.0055452	2.97e-05	4.9	2.35705	2.75	STYK1	serine/threonine/tyrosine kinase 1								RRM2
204073_s_at	0.0241775	0.000383	3.99	-0.0856	2.75	MYRF	myelin regulatory factor								B3GNT3
217744_s_at	0.0058129	3.16e-05	4.88	2.29878	2.74	PERP	PERP, TP53 apoptosis effector								MISP
211184_s_at	0.0209309	0.000295	4.09	0.16311	2.74	USH1C	USH1 protein network component harmonin								FAM83B
204378_at	0.0259812	0.000447	3.94	-0.23269	2.74	BCAS1	breast carcinoma amplified sequence 1								MFSD4A
202525_at	0.0063763	3.67e-05	4.83	2.15353	2.73	PRSS8	protease, serine 8								RASEF
37117_at	0.0066153	3.85e-05	4.81	2.10914	2.73	PRR5-ARHGAP8///ARHGAP8	PRR5-ARHGAP8 readthrough///Rho GTPase activating protein 8								MDK
206043_s_at	0.0263133	0.000459	3.93	-0.25775	2.73	ATP2C2	ATPase secretory pathway Ca2+ transporting 2								DTL
202826_at	0.0016713	3.35e-06	5.67	4.45524	2.72	SPINT1	serine peptidase inhibitor, Kunitz type 1								MIR6773///ESRP2
204818_at	0.0382953	0.000958	3.66	-0.953242	2.72	HSD17B2	hydroxysteroid 17-beta dehydrogenase 2								PPP1R13L
203351_s_at	0.0038994	1.68e-05	5.1	2.90629	0.861	ORC4	origin recognition complex subunit 4								HKDC1
203510_at	0.0016713	3.34e-06	5.67	4.46013	2.71	MET	MET proto-oncogene, receptor tyrosine kinase								EXPH5
212629_s_at	0.0038994	1.69e-05	5.1	2.89894	0.911	PKN2	protein kinase N2								CLDN7
218644_at	0.0028379	1.04e-05	5.27	3.36651	2.71	PLEK2	pleckstrin 2								CTTN
219121_s_at	0.0028379	1.06e-05	5.26	3.34417	2.71	ESRP1	epithelial splicing regulatory protein 1								HIST1H2AC
1553105_s_at	0.0167085	0.000205	4.22	0.508398	2.71	DSG2	desmoglein 2								ZWINT
241898_at	0.0022628	6.5e-06	5.44	3.81864	2.7	LIPH	lipase H								WNT5A
203407_at	0.0082137	6.16e-05	4.64	1.65806	2.7	PPL	periplakin								TTC22
222847_s_at	0.0289554	0.000557	3.86	-0.440101	2.7	EGLN3	egl-9 family hypoxia inducible factor 3								OCIAD2
213668_s_at	0.0010596	1.16e-06	6.04	5.47566	2.69	SOX4	SRY-box 4								AP1M2
244780_at	0.0355727	0.00083	3.71	-0.818027	2.69	SGPP2	sphingosine-1-phosphate phosphatase 2								PLPP2
226997_at	0.0497022	0.00148	3.49	-1.3642	2.69	ADAMTS12	ADAM metallopeptidase with thrombospondin type 1 motif 12								DCBLD1
201287_s_at	0.0020542	5.14e-06	5.52	4.04389	2.68	SDC1	syndecan 1								ERBB2
228308_at	0.0041557	1.88e-05	-5.06	2.79426	-0.981	FKBP11	FK506 binding protein 11								PRRG4
224762_at	0.0028637	1.08e-05	5.26	3.33066	2.68	SERINC2	serine incorporator 2								GALNT3
202503_s_at	0.0261329	0.000453	3.93	-0.244096	2.68	KIAA0101	KIAA0101								FANCI
220775_s_at	0.0043266	1.99e-05	5.04	2.74398	0.897	UEVLD	UEV and lactate/malate dehyrogenase domains								PTPRF
219263_at	0.0372438	0.000913	3.67	-0.908217	2.68	RNF128	ring finger protein 128, E3 ubiquitin protein ligase								NFE2L3
226988_s_at	0.0002728	9.79e-08	6.93	7.85785	2.67	MYH14	myosin, heavy chain 14, non-muscle								F2RL1
201596_x_at	0.0066795	3.94e-05	4.8	2.0868	2.67	KRT18	keratin 18								KNL1
243582_at	0.0320699	0.000683	3.78	-0.633898	2.67	SH3RF2	SH3 domain containing ring finger 2								CALML4
214070_s_at	0.0360731	0.000862	3.69	-0.853349	2.67	ATP10B	ATPase phospholipid transporting 10B (putative)								ATP1B1
229163_at	0.0105739	9.22e-05	4.5	1.27212	2.66	CAMK2N1	calcium/calmodulin dependent protein kinase II inhibitor 1								DOK4
1560696_x_at	0.0044634	2.11e-05	-5.02	2.68419	-0.208	QTRT2	queuine tRNA-ribosyltransferase accessory subunit 2								MKI67
225548_at	0.0130493	0.000133	4.37	0.91871	2.66	SHROOM3	shroom family member 3								AKR1C3
208640_at	0.0045033	2.15e-05	5.01	2.6664	0.827	RAC1	ras-related C3 botulinum toxin substrate 1 (rho family, small GTP binding protein Rac1)								DOCK5
236083_at	0.0249995	0.000411	3.97	-0.152823	2.66	BCL2L15	BCL2 like 15								ARHGAP32
227177_at	0.0310674	0.000631	3.81	-0.559618	2.66	CORO2A	coronin 2A								FGD6
218451_at	0.0014512	2.39e-06	5.79	4.78216	2.65	CDCP1	CUB domain containing protein 1								ENC1
208300_at	0.0067373	4.02e-05	4.79	2.06777	2.64	PTPRH	protein tyrosine phosphatase, receptor type H								ETV1
233565_s_at	0.0071851	4.76e-05	4.73	1.90451	2.64	FKBP1A-SDCBP2///SDCBP2	FKBP1A-SDCBP2 readthrough (NMD candidate)///syndecan binding protein 2								UBE2T
1556361_s_at	0.0045368	2.21e-05	-5.01	2.64263	-0.677	ANKRD13C	ankyrin repeat domain 13C								SERTAD4
209260_at	0.012781	0.000129	4.38	0.952323	2.64	SFN	stratifin								ALDH3B1
241272_at	0.0045531	2.24e-05	-5	2.62865	-2.13										LY6E
216823_at	0.0045531	2.24e-05	-5	2.62841	-0.277	SNORD73A///RPS3A	small nucleolar RNA, C/D box 73A///ribosomal protein S3A								TMEM54
1554085_at	0.0045847	2.26e-05	-5	2.6182	-0.609	DDX51	DEAD-box helicase 51								SLC7A11
205980_s_at	0.0093944	7.72e-05	4.56	1.44188	2.63	PRR5-ARHGAP8///ARHGAP8	PRR5-ARHGAP8 readthrough///Rho GTPase activating protein 8								SAMD12
205780_at	0.0123809	0.000121	4.4	1.01086	2.63	BIK	BCL2 interacting killer								GPR39
213078_x_at	0.0170772	0.000212	4.2	0.476555	2.62	LPCAT4	lysophosphatidylcholine acyltransferase 4								NME7
204532_x_at	0.0282436	0.00053	3.87	-0.393817	2.62	UGT1A1///UGT1A4///UGT1A9///UGT1A6///UGT1A8///UGT1A10	UDP glucuronosyltransferase family 1 member A1///UDP glucuronosyltransferase family 1 member A4///UDP glucuronosyltransferase family 1 member A9///UDP glucuronosyltransferase family 1 member A6///UDP glucuronosyltransferase family 1 member A8///UDP glucuronosyltransferase family 1 member A10								MARVELD2
222067_x_at	0.0239589	0.000379	3.99	-0.075858	2.61	HIST1H2BD	histone cluster 1, H2bd								TUFT1
225748_at	0.0047465	2.4e-05	-4.98	2.56183	-0.788	LTV1	LTV1 ribosome biogenesis factor								CCND1
228645_at	0.0047465	2.41e-05	-4.97	2.55957	-0.75	SNHG9///SNORA78	small nucleolar RNA host gene 9///small nucleolar RNA, H/ACA box 78								FUT6
221173_at	0.0315538	0.000662	3.79	-0.604	2.61	USH1C	USH1 protein network component harmonin								MALL
203213_at	0.0180357	0.000239	4.16	0.362632	2.6	CDK1	cyclin dependent kinase 1								EFNA5
1552502_s_at	0.0244111	0.000394	3.98	-0.11221	2.6	RHBDL2	rhomboid like 2								GALNT12
201839_s_at	0.0347785	0.000788	3.73	-0.769129	2.6	EPCAM	epithelial cell adhesion molecule								MIR4640///DDR1
218687_s_at	0.0391695	0.001	3.64	-0.994158	2.6	MUC13	mucin 13, cell surface associated								IFI27
201474_s_at	0.0017638	3.75e-06	5.63	4.34912	2.59	ITGA3	integrin subunit alpha 3								SLC45A3
209369_at	0.0022201	6.29e-06	5.45	3.85057	2.58	ANXA3	annexin A3								HOXB3
232530_at	0.0005182	3.39e-07	6.48	6.66138	2.57	PLD1	phospholipase D1								ARNTL2
227452_at	0.0252551	0.000423	3.96	-0.180253	2.57	LINC00673///LINC00511	long intergenic non-protein coding RNA 673///long intergenic non-protein coding RNA 511								ABCC3
204825_at	0.0091571	7.39e-05	4.58	1.48414	2.56	MELK	maternal embryonic leucine zipper kinase								SLC16A5
210159_s_at	0.0188915	0.000255	4.14	0.299751	2.56	TRIM31	tripartite motif containing 31								LIMA1
219215_s_at	0.0011854	1.63e-06	5.92	5.1527	2.55	SLC39A4	solute carrier family 39 member 4								PRC1
205660_at	0.0221724	0.00033	4.05	0.05666	2.55	OASL	2'-5'-oligoadenylate synthetase like								MOCOS
201556_s_at	0.0053882	2.87e-05	-4.91	2.3912	-0.829	VAMP2	vesicle associated membrane protein 2								EFNA1
239196_at	0.0029448	1.14e-05	5.24	3.27621	2.54	ANKRD22	ankyrin repeat domain 22								CLDN4
230518_at	0.0063541	3.6e-05	4.83	2.17224	2.53	MPZL2	myelin protein zero like 2								CDH1
204779_s_at	0.0135113	0.000141	4.35	0.867919	2.53	HOXB7	homeobox B7								MUC3B
201197_at	0.0057207	3.09e-05	-4.89	2.3206	-0.88	AMD1	adenosylmethionine decarboxylase 1								KIAA1217
226403_at	0.0144209	0.000162	4.3	0.733924	2.53	TMC4	transmembrane channel like 4								ADAM9
40472_at	0.0109017	9.75e-05	4.48	1.21842	2.52	LPCAT4	lysophosphatidylcholine acyltransferase 4								RAPGEFL1
202869_at	0.0209813	0.000296	4.08	0.159586	2.51	OAS1	2'-5'-oligoadenylate synthetase 1								ADAP1
204648_at	0.0059962	3.29e-05	-4.86	2.25991	-0.889	NPR1	natriuretic peptide receptor 1								H1F0
208596_s_at	0.0261329	0.000451	3.93	-0.241534	2.5	UGT1A3///UGT1A1///UGT1A4///UGT1A9///UGT1A5///UGT1A6///UGT1A7///UGT1A8///UGT1A10	UDP glucuronosyltransferase family 1 member A3///UDP glucuronosyltransferase family 1 member A1///UDP glucuronosyltransferase family 1 member A4///UDP glucuronosyltransferase family 1 member A9///UDP glucuronosyltransferase family 1 member A5///UDP glucuronosyltransferase family 1 member A6///UDP glucuronosyltransferase family 1 member A7///UDP glucuronosyltransferase family 1 member A8///UDP glu…								GINS1
205137_x_at	0.0294827	0.000574	3.84	-0.468536	2.49	USH1C	USH1 protein network component harmonin								SPINT2
229842_at	0.036051	0.000859	3.7	-0.850313	2.49	ELF3	E74 like ETS transcription factor 3								ITGA6
210608_s_at	0.0047465	2.43e-05	4.97	2.55013	2.48	FUT2	fucosyltransferase 2								C6orf132
227753_at	0.0073219	5.01e-05	4.72	1.85623	2.48	TMEM139	transmembrane protein 139								MGAT4B
227272_at	0.0047374	2.38e-05	4.98	2.56911	2.46	C15orf52	chromosome 15 open reading frame 52								EPS8L2
209679_s_at	0.0104007	9e-05	4.51	1.29523	2.46	SMAGP	small cell adhesion glycoprotein								MGLL
218542_at	0.0116108	0.000109	4.44	1.11236	2.46	CEP55	centrosomal protein 55								TMEM171
221884_at	0.0123918	0.000122	4.4	1.00089	2.46	MECOM	MDS1 and EVI1 complex locus								ELMO3
218464_s_at	0.0063374	3.58e-05	4.83	2.17786	0.903	FAM222B	family with sequence similarity 222 member B								SRD5A3
227196_at	0.0016713	3.38e-06	5.67	4.44852	2.45	RHPN2	rhophilin Rho GTPase binding protein 2								FAM213B
219360_s_at	0.0024732	7.6e-06	5.38	3.6679	2.44	TRPM4	transient receptor potential cation channel subfamily M member 4								EFNB2
213412_at	0.0026645	9.39e-06	5.31	3.46465	2.44	TJP3	tight junction protein 3								MCU
241763_s_at	0.0095169	7.87e-05	4.56	1.42366	2.44	FBXO32	F-box protein 32								COL7A1
202954_at	0.0135113	0.00014	4.35	0.875788	2.44	UBE2C	ubiquitin conjugating enzyme E2 C								HDHD3
207828_s_at	0.027127	0.000485	3.91	-0.309215	2.44	CENPF	centromere protein F								DUXAP10
230267_at	0.0064736	3.74e-05	-4.82	2.13597	-0.978										PARD6B
219127_at	0.0314797	0.000659	3.79	-0.599395	2.44	PRR15L	proline rich 15 like								MYO5B
1562440_at	0.0021533	5.79e-06	5.48	3.92973	2.43	MAP3K13	mitogen-activated protein kinase kinase kinase 13								SH2D3A
218280_x_at	0.0087552	6.86e-05	4.61	1.55471	2.43	HIST2H2AA4///HIST2H2AA3	histone cluster 2, H2aa4///histone cluster 2, H2aa3								LLGL2
214088_s_at	0.001255	1.86e-06	5.88	5.02357	2.42	FUT3	fucosyltransferase 3 (Lewis blood group)								CLDN12
206994_at	0.0095937	8.02e-05	4.55	1.40581	2.42	CST4	cystatin S								MXRA5
220638_s_at	0.0118899	0.000113	4.43	1.07702	2.42	CBLC	Cbl proto-oncogene C								ITPR3
236215_at	0.0066795	3.95e-05	4.8	2.08491	1.68										KIF20A
201031_s_at	0.0067273	3.99e-05	-4.8	2.07439	-0.389	HNRNPH1	heterogeneous nuclear ribonucleoprotein H1 (H)								AGRN
222853_at	0.0137031	0.000144	4.34	0.846747	2.42	FLRT3	fibronectin leucine rich transmembrane protein 3								RIPK4
202935_s_at	0.0192543	0.000262	4.13	0.276504	2.42	SOX9	SRY-box 9								ST14
1554549_a_at	0.0068118	4.1e-05	-4.79	2.04726	-0.833	WDR20	WD repeat domain 20								RMI2
215243_s_at	0.0040877	1.82e-05	5.07	2.82675	2.41	GJB3	gap junction protein beta 3								CARD10
218930_s_at	0.0068118	4.11e-05	4.79	2.0448	0.892	TMEM106B	transmembrane protein 106B								KCNS3
202528_at	0.0073475	5.13e-05	4.71	1.8333	2.41	GALE	UDP-galactose-4-epimerase								KRTCAP3
219787_s_at	0.0097686	8.2e-05	4.54	1.38398	2.4	ECT2	epithelial cell transforming 2								RHBDF1
1554897_s_at	0.0253856	0.000429	3.95	-0.192367	2.4	RHBDL2	rhomboid like 2								CTDSPL
232476_at	0.0068118	4.16e-05	4.78	2.03414	1.85										ISG15
201890_at	0.0358383	0.000845	3.7	-0.834546	2.4	RRM2	ribonucleotide reductase regulatory subunit M2								OCLN
212312_at	0.0068227	4.18e-05	4.78	2.02957	0.982	BCL2L1	BCL2 like 1								CDC42BPA
204856_at	0.0063763	3.67e-05	4.83	2.15467	2.39	B3GNT3	UDP-GlcNAc:betaGal beta-1,3-N-acetylglucosaminyltransferase 3								NUP62CL
212925_at	0.0086954	6.77e-05	4.61	1.56682	2.39	MISP	mitotic spindle positioning								MYO10
232202_at	0.0164007	0.000199	4.23	0.535514	2.39	FAM83B	family with sequence similarity 83 member B								FLNB
1552619_a_at	0.0353205	0.000813	3.72	-0.798124	2.39	ANLN	anillin actin binding protein								SH2D4A
242013_at	0.008521	6.55e-05	4.62	1.5998	2.38	BCL2L15	BCL2 like 15								RTKN
229254_at	0.0218487	0.000319	4.06	0.088341	2.37	MFSD4A	major facilitator superfamily domain containing 4A								EPB41L1
235144_at	0.0397664	0.00102	3.63	-1.01673	2.36	RASEF	RAS and EF-hand domain containing								ZNF185
229369_at	0.0421383	0.00114	3.59	-1.11833	2.36	VSIG2	V-set and immunoglobulin domain containing 2								PKP3
209035_at	0.0044634	2.1e-05	5.02	2.69022	2.35	MDK	midkine (neurite growth-promoting factor 2)								PLA2G16
218585_s_at	0.0161756	0.000193	4.24	0.566929	2.35	DTL	denticleless E3 ubiquitin protein ligase homolog								POC1B-GALNT4///GALNT4
238022_at	0.0277006	0.000511	3.89	-0.358653	2.35	CRNDE	colorectal neoplasia differentially expressed (non-protein coding)								TNFRSF21
229490_s_at	0.0070216	4.47e-05	4.76	1.96497	2.48										ILDR1
201416_at	5.29e-05	1.71e-09	8.46	11.7325	2.34	SOX4	SRY-box 4								TCF7L2
219395_at	0.0285095	0.000541	3.87	-0.41371	2.34	MIR6773///ESRP2	microRNA 6773///epithelial splicing regulatory protein 2								TST
218849_s_at	0.0079049	5.84e-05	4.66	1.7089	2.33	PPP1R13L	protein phosphatase 1 regulatory subunit 13 like								LINC01296///DUXAP10
217901_at	0.0153377	0.000179	4.26	0.63685	2.33	DSG2	desmoglein 2								AP1S3
227614_at	0.0473872	0.00136	3.52	-1.2854	2.33	HKDC1	hexokinase domain containing 1								C11orf80
213929_at	0.0137504	0.000146	4.34	0.83353	2.32	EXPH5	exophilin 5								TMEM63A
241762_at	0.0215962	0.000312	4.06	0.107916	2.32	FBXO32	F-box protein 32								PSD4
202790_at	0.0135113	0.000141	4.35	0.869289	2.31	CLDN7	claudin 7								RASSF7
214073_at	0.0234156	0.000362	4.01	-0.033229	2.31	CTTN	cortactin								OVOL2
201510_at	0.0355997	0.000833	3.71	-0.821346	2.31	ELF3	E74 like ETS transcription factor 3								NET1
202603_at	0.0071731	4.7e-05	4.74	1.91786	0.777	ADAM10	ADAM metallopeptidase domain 10								FAT1
239301_at	0.0071822	4.72e-05	-4.74	1.91398	-1.56										TIGD1
215071_s_at	0.0102152	8.82e-05	4.52	1.31448	2.3	HIST1H2AC	histone cluster 1, H2ac								USP54
204026_s_at	0.0110719	0.0001	4.47	1.19253	2.3	ZWINT	ZW10 interacting kinetochore protein								HN1
200896_x_at	0.0071851	4.77e-05	4.73	1.90375	0.946	HDGF	hepatoma-derived growth factor								IRS1
222054_at	0.0071851	4.77e-05	-4.73	1.90297	-0.423	PPIEL	peptidylprolyl isomerase E like pseudogene								S100A16
223948_s_at	0.0047088	2.35e-05	4.98	2.58194	2.29	TMPRSS3	transmembrane protease, serine 3								PRELID2
213425_at	0.0073219	4.98e-05	4.72	1.86187	2.29	WNT5A	Wnt family member 5A								PLEKHA7
235651_at	0.0070395	4.51e-05	4.75	1.95756	2.28	TTC22	tetratricopeptide repeat domain 22								MYO6
225314_at	0.0019231	4.29e-06	5.58	4.21877	2.27	OCIAD2	OCIA domain containing 2								ABHD11
65517_at	0.0019231	4.47e-06	5.57	4.17938	2.27	AP1M2	adaptor related protein complex 1 mu 2 subunit								GDPD3
209529_at	0.0263133	0.000459	3.93	-0.257039	2.27	PLPP2	phospholipid phosphatase 2								SLC52A3
241722_x_at	0.0073219	4.97e-05	-4.72	1.86358	-1.82										GTF2IRD1
218261_at	0.002603	8.29e-06	5.35	3.5843	2.26	AP1M2	adaptor related protein complex 1 mu 2 subunit								RIOK3
205490_x_at	0.0070906	4.59e-05	4.75	1.93973	2.26	GJB3	gap junction protein beta 3								ADGRG1
225429_at	0.0073219	5.02e-05	-4.72	1.85482	-0.796	PPP6C	protein phosphatase 6 catalytic subunit								NREP
1553768_a_at	0.0109235	9.83e-05	4.48	1.21066	2.26	DCBLD1	discoidin, CUB and LCCL domain containing 1								KIAA1522
221655_x_at	0.0221411	0.000329	4.05	0.059173	2.26	EPS8L1	EPS8 like 1								SLC2A10
216836_s_at	0.0036739	1.53e-05	5.13	2.99391	2.25	ERBB2	erb-b2 receptor tyrosine kinase 2								VANGL1
202117_at	0.0073219	5.06e-05	4.71	1.84736	0.766	ARHGAP1	Rho GTPase activating protein 1								TGFA
238513_at	0.0036739	1.54e-05	5.13	2.98893	2.25	PRRG4	proline rich and Gla domain 4								SORD
207517_at	0.0038994	1.7e-05	5.1	2.89499	2.25	LAMC2	laminin subunit gamma 2								CAPG
203397_s_at	0.0070216	4.48e-05	4.76	1.96275	2.25	GALNT3	polypeptide N-acetylgalactosaminyltransferase 3								CXADR
213008_at	0.0209991	0.000297	4.08	0.157546	2.24	FANCI	Fanconi anemia complementation group I								TSPAN15
215066_at	0.0073219	4.95e-05	4.72	1.86694	2.23	PTPRF	protein tyrosine phosphatase, receptor type F								SEMA4B
204702_s_at	0.0080839	6.05e-05	4.65	1.67567	2.23	NFE2L3	nuclear factor, erythroid 2 like 3								ASS1
213506_at	0.0120203	0.000115	4.42	1.05713	2.22	F2RL1	F2R like trypsin receptor 1								ARHGEF5
228323_at	0.0401248	0.00104	3.62	-1.03336	2.22	KNL1	kinetochore scaffold 1								OVOL1
214290_s_at	0.0153048	0.000178	4.27	0.641793	2.21	HIST2H2AA4///HIST2H2AA3	histone cluster 2, H2aa4///histone cluster 2, H2aa3								CD46
235366_at	0.0075448	5.35e-05	-4.69	1.79365	-0.679	ZNF10	zinc finger protein 10								FHL2
221879_at	0.0256441	0.000433	3.95	-0.203008	2.21	CALML4	calmodulin like 4								CTAGE8///CTAGE4///CTAGE9///CTAGE15
201242_s_at	0.0310674	0.000633	3.81	-0.561497	2.21	ATP1B1	ATPase Na+/K+ transporting subunit beta 1								GALNT7
226737_at	0.0075448	5.38e-05	-4.69	1.78737	-0.228	SLC25A42	solute carrier family 25 member 42								STAP2
209691_s_at	0.0090348	7.2e-05	4.59	1.50793	2.2	DOK4	docking protein 4								PMEPA1
212022_s_at	0.0371169	0.000905	3.68	-0.899904	2.2	MKI67	marker of proliferation Ki-67								MICALL2
209160_at	0.0375896	0.000928	3.67	-0.923454	2.2	AKR1C3	aldo-keto reductase family 1, member C3								ABHD2
230206_at	0.0014886	2.61e-06	5.76	4.69707	2.19	DOCK5	dedicator of cytokinesis 5								CDR2L
202445_s_at	0.0076293	5.51e-05	-4.68	1.76449	-0.547	NOTCH2	notch 2								CNIH4
210791_s_at	0.0019987	4.79e-06	5.54	4.11243	2.19	ARHGAP32	Rho GTPase activating protein 32								CREB3L4
222392_x_at	0.0035875	1.48e-05	5.15	3.02912	2.19	PERP	PERP, TP53 apoptosis effector								NR2F6
205990_s_at	0.0144209	0.000162	4.3	0.730614	2.19	WNT5A	Wnt family member 5A								GRAMD3
240165_at	0.0076772	5.6e-05	-4.68	1.74884	-1.72										SPATS2L
221474_at	0.0077054	5.64e-05	4.67	1.74293	0.67	MYL12B	myosin light chain 12B								IER5L
219901_at	0.001255	1.84e-06	5.88	5.03544	2.18	FGD6	FYVE, RhoGEF and PH domain containing 6								STIL
215087_at	0.0078017	5.74e-05	-4.67	1.72625	-0.159	C15orf39	chromosome 15 open reading frame 39								NPAS2
1559362_at	0.0079049	5.84e-05	-4.66	1.70901	-1.41										IGSF3
201340_s_at	0.002271	6.73e-06	5.42	3.78499	2.18	ENC1	ectodermal-neural cortex 1								RNF39
221911_at	0.0314797	0.000648	3.8	-0.584632	2.18	ETV1	ETS variant 1								KDM5B
208715_at	0.0079162	5.88e-05	4.66	1.7028	0.5	TMCO1	transmembrane and coiled-coil domains 1								KNOP1
223229_at	0.0173495	0.000218	4.19	0.448908	2.17	UBE2T	ubiquitin conjugating enzyme E2 T								CACNB3
230660_at	0.02304	0.00035	4.02	0.000189	2.17	SERTAD4	SERTA domain containing 4								LRRC8E
205640_at	0.0006144	4.64e-07	6.37	6.36018	2.16	ALDH3B1	aldehyde dehydrogenase 3 family member B1								KDELR3
202145_at	0.0156774	0.000185	4.25	0.608524	2.16	LY6E	lymphocyte antigen 6 complex, locus E								PRKCI
225536_at	0.0098814	8.37e-05	4.54	1.36439	2.15	TMEM54	transmembrane protein 54								ARHGAP12
239609_s_at	0.022546	0.000338	4.04	0.03379	2.15	LPCAT4	lysophosphatidylcholine acyltransferase 4								HOXB6
209921_at	0.036051	0.000857	3.7	-0.848058	2.15	SLC7A11	solute carrier family 7 member 11								ASAP2
238673_at	0.0066352	3.87e-05	4.81	2.10279	2.14	SAMD12	sterile alpha motif domain containing 12								SSH3
229105_at	0.0070906	4.59e-05	4.75	1.94028	2.14	GPR39	G protein-coupled receptor 39								HTATIP2
223077_at	0.0085038	6.5e-05	4.62	1.60695	0.837	TMOD3	tropomodulin 3								PYGB
219250_s_at	0.0073219	4.9e-05	4.72	1.87637	2.14	FLRT3	fibronectin leucine rich transmembrane protein 3								PDLIM7
227556_at	0.0249437	0.000409	3.97	-0.147529	2.14	NME7	NME/NM23 family member 7								NAPRT
235141_at	0.0313424	0.000643	3.8	-0.576203	2.14	MARVELD2	MARVEL domain containing 2								IFT172
205807_s_at	0.0011281	1.46e-06	5.96	5.25319	2.13	TUFT1	tuftelin 1								LRRC1
208711_s_at	0.002603	8.59e-06	5.34	3.54974	2.13	CCND1	cyclin D1								C1GALT1
1559125_at	0.0086471	6.67e-05	4.62	1.58119	2.4										TLDC1
211465_x_at	0.0029003	1.1e-05	5.25	3.30916	2.13	FUT6	fucosyltransferase 6								PON2
229545_at	0.0204231	0.000286	4.1	0.192669	2.13	FERMT1	fermitin family member 1								FAM84B
226420_at	0.0307637	0.000618	3.82	-0.539485	2.13	MECOM	MDS1 and EVI1 complex locus								OAS3
209373_at	0.0411187	0.00109	3.61	-1.07767	2.13	MALL	mal, T-cell differentiation protein like								SLC39A11
203431_s_at	0.0024847	7.68e-06	5.38	3.65772	2.12	ARHGAP32	Rho GTPase activating protein 32								DTX4
227955_s_at	0.0399515	0.00103	3.63	-1.02455	2.12	EFNA5	ephrin A5								TMEM159
222773_s_at	0.0073219	5.04e-05	4.71	1.85016	2.11	GALNT12	polypeptide N-acetylgalactosaminyltransferase 12								APTR
224309_s_at	0.0089163	7.01e-05	4.6	1.53384	0.489	SUGT1	SGT1 homolog, MIS12 kinetochore complex assembly cochaperone								ALS2CL
207169_x_at	0.0244512	0.000396	3.98	-0.117955	2.11	MIR4640///DDR1	microRNA 4640///discoidin domain receptor tyrosine kinase 1								F11R
226726_at	0.0046766	2.33e-05	4.99	2.59205	2.1	MBOAT2	membrane bound O-acyltransferase domain containing 2								DLG1
202411_at	0.0144464	0.000163	4.3	0.72678	2.1	IFI27	interferon alpha inducible protein 27								HMGN2P46
221665_s_at	0.0241775	0.000384	3.99	-0.088864	2.1	EPS8L1	EPS8 like 1								PGM2L1
200765_x_at	0.0089774	7.14e-05	4.59	1.51623	0.975	CTNNA1	catenin alpha 1								PLBD1
228696_at	0.0463527	0.00132	3.54	-1.25565	2.09	SLC45A3	solute carrier family 45 member 3								TNFSF10
228904_at	0.0113736	0.000105	4.45	1.14522	2.08	HOXB3	homeobox B3								ERO1A
218309_at	0.0238918	0.000376	4	-0.068598	2.08	CAMK2N1	calcium/calmodulin dependent protein kinase II inhibitor 1								NOL3
220658_s_at	0.031948	0.000677	3.78	-0.625013	2.08	ARNTL2	aryl hydrocarbon receptor nuclear translocator like 2								SCCPDH
208161_s_at	0.036051	0.00086	3.7	-0.851324	2.07	ABCC3	ATP binding cassette subfamily C member 3								SDC4
206600_s_at	0.002271	6.59e-06	5.43	3.80545	2.06	SLC16A5	solute carrier family 16 member 5								UNC5B
223329_x_at	0.0091729	7.42e-05	4.58	1.48025	0.467	SUGT1	SGT1 homolog, MIS12 kinetochore complex assembly cochaperone								TSTA3
222456_s_at	0.009099	7.31e-05	4.58	1.49458	2.06	LIMA1	LIM domain and actin binding 1								PLEKHA1
218009_s_at	0.0331429	0.000729	3.76	-0.695547	2.04	PRC1	protein regulator of cytokinesis 1								FZD2
236090_at	0.0091995	7.5e-05	-4.57	1.4695	-1.27										DOCK6
219959_at	0.0367625	0.000886	3.68	-0.880088	2.04	MOCOS	molybdenum cofactor sulfurase								XAF1
226799_at	0.0017064	3.5e-06	5.65	4.41555	2.03	FGD6	FYVE, RhoGEF and PH domain containing 6								AJUBA
230682_x_at	0.040673	0.00107	3.61	-1.05923	2.02	ABCC3	ATP binding cassette subfamily C member 3								HOXB5
202023_at	0.0095937	7.99e-05	4.55	1.40837	2.01	EFNA1	ephrin A1								LGALS3BP
241903_at	0.0093944	7.73e-05	4.56	1.44031	1.19										LOC101928274///VSIG10
210749_x_at	0.0310674	0.000633	3.81	-0.562188	2.01	MIR4640///DDR1	microRNA 4640///discoidin domain receptor tyrosine kinase 1								PPFIBP1
238567_at	0.0356759	0.000838	3.71	-0.826864	2.01	SGPP2	sphingosine-1-phosphate phosphatase 2								S100A11
201428_at	0.0098814	8.4e-05	4.53	1.36113	2	CLDN4	claudin 4								SLC44A1
1556568_a_at	0.0095778	7.95e-05	-4.55	1.41333	-0.774										CMTM4
201131_s_at	0.0059962	3.3e-05	4.86	2.25613	1.99	CDH1	cadherin 1								TJP2
214898_x_at	0.0232811	0.000357	4.02	-0.019244	1.99	MUC3B	mucin 3B, cell surface associated								ZC2HC1A
228095_at	0.0095937	8.02e-05	4.55	1.40544	0.953	PHF14	PHD finger protein 14								UACA
232762_at	0.0089575	7.07e-05	4.6	1.52657	1.98	KIAA1217	KIAA1217								RNF24
1555326_a_at	0.0144209	0.000162	4.3	0.735746	1.98	ADAM9	ADAM metallopeptidase domain 9								TMC7
213034_at	0.0097687	8.22e-05	-4.54	1.38189	-0.892	SIK3	SIK family kinase 3								ASL
217106_x_at	0.0097919	8.26e-05	-4.54	1.37753	-0.709	DIMT1	DIM1 dimethyladenosine transferase 1 homolog								PAK1
218657_at	0.0252692	0.000424	3.95	-0.183206	1.98	RAPGEFL1	Rap guanine nucleotide exchange factor like 1								LOC100287896
90265_at	0.0335702	0.000745	3.75	-0.716064	1.98	ADAP1	ArfGAP with dual PH domains 1								SPA17
208886_at	0.0022115	6.13e-06	5.46	3.87444	1.97	H1F0	H1 histone family member 0								CYTH2
218182_s_at	0.0216886	0.000316	4.06	0.097718	1.97	CLDN1	claudin 1								PKM
1564064_a_at	0.009913	8.45e-05	4.53	1.35545	0.968	ATP11B	ATPase phospholipid transporting 11B (putative)								ABHD14A-ACY1///ACY1
206102_at	0.0261625	0.000454	3.93	-0.247316	1.97	GINS1	GINS complex subunit 1								STK39
239723_at	0.0099843	8.55e-05	4.53	1.34449	2.6										TP53I3
205552_s_at	0.0457864	0.00129	3.54	-1.23561	1.97	OAS1	2'-5'-oligoadenylate synthetase 1								RAB11FIP1
224978_s_at	0.0100591	8.65e-05	-4.52	1.33327	-0.892	USP36	ubiquitin specific peptidase 36								RASAL2
210715_s_at	0.0016624	3.16e-06	5.69	4.51208	1.96	SPINT2	serine peptidase inhibitor, Kunitz type 2								FAM114A1
215177_s_at	0.0123918	0.000122	4.4	1.0008	1.96	ITGA6	integrin subunit alpha 6								ADAMTS6
238028_at	0.0213897	0.000306	4.07	0.128998	1.96	C6orf132	chromosome 6 open reading frame 132								AP1S1
220189_s_at	0.0080061	5.96e-05	4.66	1.68963	1.95	MGAT4B	mannosyl (alpha-1,3-)-glycoprotein beta-1,4-N-acetylglucosaminyltransferase, isozyme B								XPO1
216973_s_at	0.0364123	0.000875	3.69	-0.867942	1.95	HOXB7	homeobox B7								TSPO
64408_s_at	0.0398793	0.00103	3.63	-1.02085	1.95	CALML4	calmodulin like 4								ARFIP1
218180_s_at	0.0196711	0.000273	4.11	0.237105	1.94	EPS8L2	EPS8 like 2								SLC35F2
203593_at	0.0105739	9.27e-05	4.5	1.26674	0.95	CD2AP	CD2 associated protein								XRCC4
204405_x_at	0.0105739	9.28e-05	-4.5	1.26572	-0.735	DIMT1	DIM1 dimethyladenosine transferase 1 homolog								CNNM4
239118_at	0.0105739	9.28e-05	-4.5	1.26539	-0.286	KCNA2	potassium voltage-gated channel subfamily A member 2								LGALS3
224204_x_at	0.0300739	0.000592	3.83	-0.498339	1.94	ARNTL2	aryl hydrocarbon receptor nuclear translocator like 2								MICAL2
211026_s_at	0.0344067	0.000777	3.73	-0.75516	1.94	MGLL	monoglyceride lipase								LOC646014
240770_at	0.0394427	0.00101	3.63	-1.00713	1.94	TMEM171	transmembrane protein 171								PKP4
219411_at	0.014039	0.000152	4.32	0.794153	1.93	ELMO3	engulfment and cell motility 3								GIPC1
222750_s_at	0.0190941	0.000259	4.13	0.287026	1.93	SRD5A3	steroid 5 alpha-reductase 3								EFNA4
231835_at	0.0252551	0.000423	3.96	-0.179304	1.93	FAM213B	family with sequence similarity 213 member B								IL1RN
204778_x_at	0.0314797	0.000649	3.8	-0.585658	1.93	HOXB7	homeobox B7								RALA
228259_s_at	0.0108468	9.68e-05	-4.48	1.2252	-0.557	EPB41L4A-AS1	EPB41L4A antisense RNA 1								EPHB4
202669_s_at	0.0114824	0.000106	4.45	1.13423	1.92	EFNB2	ephrin B2								LOC728554///THOC3
225320_at	0.0163506	0.000196	4.23	0.553873	1.92	MCU	mitochondrial calcium uniporter								ATL3
204136_at	0.0164007	0.000197	4.23	0.547631	1.92	COL7A1	collagen type VII alpha 1 chain								ADAM10
221256_s_at	0.0289554	0.000554	3.86	-0.436355	1.92	HDHD3	haloacid dehalogenase like hydrolase domain containing 3								TMOD3
224598_at	0.0060524	3.35e-05	4.86	2.24238	1.91	MGAT4B	mannosyl (alpha-1,3-)-glycoprotein beta-1,4-N-acetylglucosaminyltransferase, isozyme B								NINL
242881_x_at	0.0226129	0.000339	4.04	0.029817	1.91	DUXAP10	double homeobox A pseudogene 10								FLJ23867///QSOX1
232977_x_at	0.0068118	4.16e-05	4.78	2.03398	1.9	MYH14	myosin, heavy chain 14, non-muscle								LAMA5
208816_x_at	0.0110719	0.000101	4.47	1.18942	0.923	ANXA2P2	annexin A2 pseudogene 2								RHOC
240502_at	0.0110719	0.000101	4.47	1.18753	2.22										SMYD3
201953_at	0.0110719	0.000101	4.47	1.18616	0.874	CIB1	calcium and integrin binding 1								TJP1
232046_at	0.0091826	7.46e-05	4.58	1.47499	1.9	KIAA1217	KIAA1217								PARP4
235165_at	0.01185	0.000112	4.43	1.0836	1.9	PARD6B	par-6 family cell polarity regulator beta								RUSC1
234245_at	0.0111935	0.000103	-4.46	1.16998	-0.267										DIAPH3
208734_x_at	0.0112092	0.000103	4.46	1.16673	0.621	RAB2A	RAB2A, member RAS oncogene family								PTBP3
225301_s_at	0.0371169	0.000904	3.68	-0.898371	1.9	MYO5B	myosin VB								ZNF827
219513_s_at	0.019433	0.000268	4.12	0.252828	1.89	SH2D3A	SH2 domain containing 3A								B4GALT4
1555626_a_at	0.0113723	0.000105	-4.45	1.14723	-0.166	SLAMF1	signaling lymphocytic activation molecule family member 1								LOC101927204
213590_at	0.0020542	5.18e-06	5.52	4.03771	1.88	SLC16A5	solute carrier family 16 member 5								ITGB1
203713_s_at	0.012144	0.000118	4.41	1.0374	1.88	LLGL2	LLGL2, scribble cell polarity complex component								CTPS2
236383_at	0.0115866	0.000108	-4.45	1.1228	-1.91										FAHD1
242375_x_at	0.0115866	0.000108	-4.45	1.12184	-0.284	LOC101929036///PAH	uncharacterized LOC101929036///phenylalanine hydroxylase								ERI2
223249_at	0.0140087	0.000151	4.32	0.797828	1.88	CLDN12	claudin 12								UBE2H
200764_s_at	0.0115928	0.000108	4.44	1.11757	0.851	CTNNA1	catenin alpha 1								TMX2-CTNND1///CTNND1
225803_at	0.0176426	0.000226	4.18	0.416508	1.88	FBXO32	F-box protein 32								PAFAH1B3
202674_s_at	0.0314797	0.000653	3.8	-0.591991	1.88	LMO7	LIM domain 7								CSTB
212693_at	0.0117493	0.00011	-4.44	1.09917	-0.77	MDN1	midasin AAA ATPase 1								TMEM87B
209596_at	0.0379712	0.000942	3.66	-0.937684	1.88	MXRA5	matrix remodeling associated 5								CYB5B
1556989_at	0.0118134	0.000112	-4.43	1.08885	-2.59										ZNRF1
226128_at	0.0118134	0.000112	4.43	1.0884	0.806	BROX	BRO1 domain and CAAX motif containing								PSMG3
201188_s_at	0.0355997	0.000834	3.71	-0.822017	1.87	ITPR3	inositol 1,4,5-trisphosphate receptor type 3								ANXA2
218755_at	0.0459804	0.00131	3.54	-1.24566	1.87	KIF20A	kinesin family member 20A								ST5
222675_s_at	0.0069313	4.34e-05	4.77	1.99428	1.86	BAIAP2L1	BAI1 associated protein 2 like 1								NOL4L
217419_x_at	0.0213166	0.000303	4.08	0.138364	1.86	AGRN	agrin								PRKAB2
201189_s_at	0.0252692	0.000425	3.95	-0.184917	1.86	ITPR3	inositol 1,4,5-trisphosphate receptor type 3								RDH13
213007_at	0.0411187	0.00109	3.61	-1.07859	1.86	FANCI	Fanconi anemia complementation group I								FNBP1L
221215_s_at	0.0445459	0.00124	3.56	-1.19506	1.86	RIPK4	receptor interacting serine/threonine kinase 4								CCDC34
1556034_s_at	0.0061949	3.48e-05	4.85	2.20591	1.85	MTMR11	myotubularin related protein 11								TMEM51
221985_at	0.0120209	0.000116	4.42	1.05387	0.962	KLHL24	kelch like family member 24								IDH1
210399_x_at	0.0076293	5.5e-05	4.68	1.76611	1.85	FUT6	fucosyltransferase 6								MFSD6
1007_s_at	0.0284651	0.000538	3.87	-0.407392	1.85	MIR4640///DDR1	microRNA 4640///discoidin domain receptor tyrosine kinase 1								MOV10
216905_s_at	0.0072551	4.84e-05	4.73	1.88841	1.84	ST14	suppression of tumorigenicity 14								PEX13
201243_s_at	0.0229415	0.000347	4.03	0.007755	1.84	ATP1B1	ATPase Na+/K+ transporting subunit beta 1								PLXNB2
206868_at	0.012144	0.000118	-4.41	1.03477	-0.908	STARD8	StAR related lipid transfer domain containing 8								OSBPL2
225730_s_at	0.012144	0.000118	4.41	1.03435	0.626	THUMPD3	THUMP domain containing 3								MPZL1
1569540_at	0.012144	0.000118	-4.41	1.03289	-1.06										KRAS
227086_at	0.0123809	0.000121	-4.4	1.01215	-0.511	C22orf39	chromosome 22 open reading frame 39								MAST2
226456_at	0.0269408	0.000481	3.91	-0.301713	1.84	RMI2	RecQ mediated genome instability 2								DLG5
210026_s_at	0.0494165	0.00147	3.5	-1.35417	1.84	CARD10	caspase recruitment domain family member 10								S100A10
205968_at	0.0337925	0.000752	3.75	-0.724341	1.83	KCNS3	potassium voltage-gated channel modifier subfamily S member 3								UBA6
212285_s_at	0.022521	0.000337	4.04	0.036006	1.82	AGRN	agrin								VDAC1
235148_at	0.0226375	0.00034	4.03	0.026465	1.82	KRTCAP3	keratinocyte associated protein 3								CLTB
232471_at	0.0123918	0.000123	4.4	0.999887	1.07										PLOD3
210707_x_at	0.0123918	0.000123	4.4	0.99656	0.887	DTX2P1-UPK3BP1-PMS2P11	DTX2P1-UPK3BP1-PMS2P11 readthrough, transcribed pseudogene								ZDHHC3
222787_s_at	0.0123918	0.000123	4.4	0.995945	0.883	TMEM106B	transmembrane protein 106B								RAC1
223586_at	0.0310674	0.000633	3.81	-0.562374	1.82	ARNTL2	aryl hydrocarbon receptor nuclear translocator like 2								TBC1D3I///TBC1D3E///LOC101060389///TBC1D3L///TBC1D3K///TBC1D3G///TBC1D3H///TBC1D3///TBC1D3C///TBC1D3F
1555137_a_at	0.0069313	4.35e-05	4.77	1.99179	1.81	FGD6	FYVE, RhoGEF and PH domain containing 6								PMS2P9///PMS2P5
235955_at	0.0358468	0.00085	3.7	-0.840156	1.81	MARVELD2	MARVEL domain containing 2								PIP4K2C
218686_s_at	0.0036739	1.55e-05	5.13	2.98095	1.79	RHBDF1	rhomboid 5 homolog 1								ETHE1
201904_s_at	0.0076377	5.54e-05	4.68	1.75959	1.79	CTDSPL	CTD small phosphatase like								LGALS9
205483_s_at	0.0163506	0.000196	4.23	0.553746	1.79	ISG15	ISG15 ubiquitin-like modifier								GSTP1
235791_x_at	0.0126314	0.000127	-4.39	0.967044	-0.74	CHD1	chromodomain helicase DNA binding protein 1								VPS35
227492_at	0.0146398	0.000167	4.29	0.702201	1.78	OCLN	occludin								ZMYND8
240735_at	0.0180357	0.00024	4.16	0.35686	1.78	CDC42BPA	CDC42 binding protein kinase alpha								EIF4E2
201586_s_at	0.0127859	0.000129	-4.38	0.950221	-0.733	SFPQ	splicing factor proline and glutamine rich								SLC35C1
214004_s_at	0.0128532	0.00013	4.38	0.943479	0.919	VGLL4	vestigial like family member 4								CHMP4B
235286_at	0.0128581	0.00013	4.38	0.941392	1.76										NBR1
1555643_s_at	0.0129783	0.000132	-4.37	0.929422	-0.587	LILRA5	leukocyte immunoglobulin like receptor A5								CDC37L1
204096_s_at	0.0129783	0.000132	-4.37	0.929064	-0.422	ELL	elongation factor for RNA polymerase II								LCP2
214074_s_at	0.0069802	4.39e-05	4.76	1.98226	1.77	CTTN	cortactin								ANKS1B
218885_s_at	0.0144994	0.000165	4.29	0.717467	1.77	GALNT12	polypeptide N-acetylgalactosaminyltransferase 12								TSR1
220520_s_at	0.0386649	0.000977	3.65	-0.971452	1.77	NUP62CL	nucleoporin 62 C-terminal like								DIRAS1
216222_s_at	0.0084146	6.34e-05	4.63	1.63025	1.76	MYO10	myosin X								TNRC6C
208613_s_at	0.0108032	9.53e-05	4.49	1.24064	1.76	FLNB	filamin B								CORO2B
219749_at	0.0194034	0.000266	4.12	0.262122	1.76	SH2D4A	SH2 domain containing 4A								KANK3
225150_s_at	0.0301	0.000593	3.83	-0.50004	1.76	RTKN	rhotekin								GRK3
209154_at	0.0135113	0.00014	4.35	0.87514	0.928	P2RX5-TAX1BP3///TAX1BP3	P2RX5-TAX1BP3 readthrough (NMD candidate)///Tax1 binding protein 3								FGF7P3
237798_at	0.0135113	0.00014	-4.35	0.873573	-0.462										TMEM88
227473_at	0.0135113	0.00014	4.35	0.873186	1.06										MDN1
212339_at	0.041771	0.00112	3.6	-1.09989	1.76	EPB41L1	erythrocyte membrane protein band 4.1 like 1								PROK2
203585_at	0.0130123	0.000133	4.37	0.923131	1.75	ZNF185	zinc finger protein 185 (LIM domain)								PRDM11
209873_s_at	0.0268222	0.000476	3.91	-0.291684	1.75	PKP3	plakophilin 3								SYNCRIP
235110_at	0.0314797	0.000659	3.79	-0.600375	1.75	PLA2G16	phospholipase A2 group XVI								IPO4
227281_at	0.0136175	0.000142	-4.35	0.857298	-0.732	SLC29A4	solute carrier family 29 member 4								RGPD6///RGPD8///RGPD3///RGPD4///RGPD5
212689_s_at	0.0136175	0.000143	4.35	0.854465	0.952	KDM3A	lysine demethylase 3A								SLAMF1
231832_at	0.0499926	0.0015	3.49	-1.37388	1.75	POC1B-GALNT4///GALNT4	POC1B-GALNT4 readthrough///polypeptide N-acetylgalactosaminyltransferase 4								ZNF385D
218856_at	0.0089774	7.13e-05	4.59	1.51756	1.74	TNFRSF21	TNF receptor superfamily member 21								SASH1
235583_at	0.0258692	0.000438	3.94	-0.213348	1.74	ILDR1	immunoglobulin like domain containing receptor 1								CMKLR1
227110_at	0.0137504	0.000145	-4.34	0.837936	-0.664	HNRNPC	heterogeneous nuclear ribonucleoprotein C (C1/C2)								NPR1
243540_at	0.0137504	0.000145	-4.34	0.836672	-0.307										ELOVL5
229648_at	0.0310125	0.000628	3.81	-0.554305	1.74	ARHGAP32	Rho GTPase activating protein 32								SNN
236094_at	0.0108309	9.61e-05	4.49	1.2325	1.73	TCF7L2	transcription factor 7 like 2								SWAP70
209605_at	0.0251682	0.000418	3.96	-0.167766	1.73	TST	thiosulfate sulfurtransferase								SDK1
232049_at	0.0137508	0.000146	-4.34	0.831859	-0.907	SNX2	sorting nexin 2								MIR6883///PER1
242546_at	0.0322796	0.000696	3.77	-0.652063	1.73	LINC01296///DUXAP10	long intergenic non-protein coding RNA 1296///double homeobox A pseudogene 10								SNORD10///SNORA48///SNORA67///EIF4A1
237159_x_at	0.0390521	0.000992	3.64	-0.98662	1.73	AP1S3	adaptor related protein complex 1 sigma 3 subunit								MAT1A
222606_at	0.0139036	0.000149	4.33	0.81639	0.989	ZWILCH	zwilch kinetochore protein								RIOK1
214581_x_at	0.0487657	0.00143	3.51	-1.33184	1.73	TNFRSF21	TNF receptor superfamily member 21								METAP2
223675_s_at	0.0140029	0.00015	4.33	0.805183	0.618	VEZT	vezatin, adherens junctions transmembrane protein								ITPRIP
238593_at	0.0047465	2.42e-05	4.97	2.55328	1.72	C11orf80	chromosome 11 open reading frame 80								HBG2///HBG1
222641_s_at	0.0140029	0.000151	4.33	0.801499	0.904	FAM222B	family with sequence similarity 222 member B								NRROS
214833_at	0.0116003	0.000109	4.44	1.11509	1.72	TMEM63A	transmembrane protein 63A								TMEM70
236616_at	0.0203725	0.000285	4.1	0.196271	1.72	PSD4	pleckstrin and Sec7 domain containing 4								TSPOAP1
204927_at	0.0329487	0.000719	3.76	-0.682324	1.72	RASSF7	Ras association domain family member 7								DNAJC27
211778_s_at	0.0411187	0.00109	3.61	-1.0769	1.72	OVOL2	ovo like zinc finger 2								ZBTB21
227146_at	0.0140548	0.000153	-4.32	0.790951	-0.961	QSOX2	quiescin sulfhydryl oxidase 2								ACSL1
229934_at	0.0140548	0.000153	-4.32	0.789861	-1.5										LOC102724517///NLK
1559975_at	0.0140692	0.000153	-4.32	0.787275	-0.824	BTG1	BTG anti-proliferation factor 1								RPL15
201830_s_at	0.0016641	3.22e-06	5.68	4.4944	1.71	NET1	neuroepithelial cell transforming 1								USP36
235831_at	0.0141166	0.000154	-4.32	0.780867	-1.54										JAKMIP1
1565577_s_at	0.0141464	0.000155	-4.32	0.774841	-1.23										TSPYL2
201579_at	0.0041557	1.88e-05	5.06	2.79853	1.71	FAT1	FAT atypical cadherin 1								ABL2
206529_x_at	0.0141464	0.000156	-4.31	0.771035	-0.33	SLC26A4	solute carrier family 26 member 4								SLC41A1
212336_at	0.0313069	0.00064	3.8	-0.572598	1.71	EPB41L1	erythrocyte membrane protein band 4.1 like 1								NGFR
200635_s_at	0.0057965	3.14e-05	4.88	2.30472	1.7	PTPRF	protein tyrosine phosphatase, receptor type F								HSPB8
1553099_at	0.0108309	9.59e-05	4.49	1.23398	1.7	TIGD1	tigger transposable element derived 1								LILRB4
236936_at	0.014148	0.000156	-4.31	0.767242	-2.32										GNG7
217918_at	0.014148	0.000157	4.31	0.766041	0.652	DYNLRB1	dynein light chain roadblock-type 1								HLF
227334_at	0.0179704	0.000234	4.17	0.382095	1.7	USP54	ubiquitin specific peptidase 54								PIM1
217755_at	0.0322796	0.000695	3.77	-0.650405	1.7	HN1	hematological and neurological expressed 1								CYB5D1
228892_at	0.0355727	0.00083	3.71	-0.818232	1.7	SH3RF2	SH3 domain containing ring finger 2								KLHL15
239031_at	0.0143364	0.00016	-4.31	0.747127	-0.333	SSTR2	somatostatin receptor 2								CBFA2T3
218435_at	0.0144102	0.000161	4.3	0.740659	0.886	DNAJC15	DnaJ heat shock protein family (Hsp40) member C15								CDIP1
202005_at	0.0024661	7.53e-06	5.38	3.67642	1.69	ST14	suppression of tumorigenicity 14								PALM2-AKAP2///AKAP2
230263_s_at	0.0021938	5.96e-06	5.47	3.90158	1.68	DOCK5	dedicator of cytokinesis 5								BATF3
237496_at	0.0144209	0.000162	-4.3	0.732791	-1.91										MAP3K8
242196_at	0.0139381	0.000149	4.33	0.812389	1.68	ARHGAP32	Rho GTPase activating protein 32								ODC1
238068_at	0.0144209	0.000162	-4.3	0.731385	-0.804										SLC19A2
214734_at	0.0261329	0.000453	3.93	-0.245243	1.68	EXPH5	exophilin 5								CFP
242979_at	0.0284651	0.000538	3.87	-0.407659	1.68	IRS1	insulin receptor substrate 1								KDM6B
236471_at	0.0333912	0.000737	3.75	-0.705172	1.68	NFE2L3	nuclear factor, erythroid 2 like 3								IL6ST
1557062_at	0.0144464	0.000164	-4.3	0.724291	-0.377	ZSCAN16-AS1	ZSCAN16 antisense RNA 1								RPS27
211098_x_at	0.0144685	0.000164	4.3	0.721295	0.527	TMCO1	transmembrane and coiled-coil domains 1								DCUN1D3
219946_x_at	0.0068897	4.28e-05	4.77	2.00598	1.67	MYH14	myosin, heavy chain 14, non-muscle								NLRP3
222127_s_at	0.0144994	0.000165	4.29	0.716185	0.636	EXOC1	exocyst complex component 1								TRIM74///TRIM73
227998_at	0.0086713	6.73e-05	4.61	1.57272	1.67	S100A16	S100 calcium binding protein A16								NXPE3
206462_s_at	0.0145982	0.000167	-4.29	0.706641	-0.671	NTRK3	neurotrophic receptor tyrosine kinase 3								FCN1
236513_at	0.0173383	0.000217	4.2	0.452797	1.67	PRELID2	PRELI domain containing 2								MESDC1
242417_at	0.0467428	0.00134	3.53	-1.26954	1.67	PLEKHA7	pleckstrin homology domain containing A7								ANK2
203215_s_at	0.0068118	4.11e-05	4.79	2.04492	1.66	MYO6	myosin VI								C9orf72
204134_at	0.0147116	0.000169	-4.29	0.693165	-0.805	PDE2A	phosphodiesterase 2A								CCDC141
221927_s_at	0.0087552	6.86e-05	4.61	1.5547	1.66	ABHD11	abhydrolase domain containing 11								MCL1
208540_x_at	0.0148732	0.000172	4.28	0.677038	1.04										PTPRS
216641_s_at	0.0173495	0.000219	4.19	0.447551	1.66	LAD1	ladinin 1								PITPNC1
208783_s_at	0.0148732	0.000172	4.28	0.675878	0.741	CD46	CD46 molecule								IL18RAP
230711_at	0.0148732	0.000172	-4.28	0.67518	-1.55										HIVEP3
242113_at	0.0150125	0.000174	-4.27	0.664783	-0.21										EGFLAM
219722_s_at	0.0277302	0.000512	3.89	-0.360934	1.66	GDPD3	glycerophosphodiester phosphodiesterase domain containing 3								PREX1
228236_at	0.0314797	0.000652	3.8	-0.589387	1.66	SLC52A3	solute carrier family 52 member 3								RAB39B
208779_x_at	0.0397698	0.00103	3.63	-1.01759	1.66	MIR4640///DDR1	microRNA 4640///discoidin domain receptor tyrosine kinase 1								LILRA5
210844_x_at	0.0153048	0.000179	4.27	0.640388	0.866	CTNNA1	catenin alpha 1								MIR3682
218412_s_at	0.0029107	1.12e-05	5.24	3.29195	1.65	GTF2IRD1	GTF2I repeat domain containing 1								CYCS
202129_s_at	0.0085038	6.5e-05	4.62	1.60644	1.65	RIOK3	RIO kinase 3								IL6R
212070_at	0.0212139	0.000301	4.08	0.144182	1.65	ADGRG1	adhesion G protein-coupled receptor G1								EIF5
230424_at	0.0247553	0.000403	3.97	-0.135023	1.65	NREP	neuronal regeneration related protein								ESR1
224746_at	0.0261329	0.000451	3.93	-0.241294	1.65	KIAA1522	KIAA1522								LOC101927933///LRRC8C
1553114_a_at	0.0436602	0.0012	3.57	-1.16622	1.65	PTK6	protein tyrosine kinase 6								ZNF542P
208673_s_at	0.0157259	0.000186	-4.25	0.604103	-0.668	SRSF3	serine and arginine rich splicing factor 3								NABP1
211004_s_at	0.0070679	4.54e-05	4.75	1.95097	1.64	ALDH3B1	aldehyde dehydrogenase 3 family member B1								ZDBF2
221024_s_at	0.0350446	0.000798	3.72	-0.781191	1.64	SLC2A10	solute carrier family 2 member 10								CELF2
244828_x_at	0.015945	0.000189	-4.25	0.586482	-0.765	NAF1	nuclear assembly factor 1 ribonucleoprotein								HAS1
229997_at	0.00111	1.35e-06	5.99	5.33255	1.63	VANGL1	VANGL planar cell polarity protein 1								NR4A1
205016_at	0.0017469	3.67e-06	5.64	4.36748	1.63	TGFA	transforming growth factor alpha								STAB1
234279_at	0.0161756	0.000193	-4.24	0.567102	-0.726	TNFAIP8L3	TNF alpha induced protein 8 like 3								LOC101927841
201562_s_at	0.0028379	1.06e-05	5.26	3.34406	1.63	SORD	sorbitol dehydrogenase								ZFP36
201418_s_at	0.0037041	1.57e-05	5.12	2.96893	1.63	SOX4	SRY-box 4								NTRK3
243444_at	0.0059112	3.22e-05	4.87	2.27945	1.63	SRD5A3	steroid 5 alpha-reductase 3								SNORD114-3
1556056_at	0.0163629	0.000196	-4.23	0.551574	-0.824	SIK2	salt inducible kinase 2								DCLK1
201850_at	0.0386414	0.000975	3.65	-0.970196	1.62	CAPG	capping actin protein, gelsolin like								MGAT4A
242524_at	0.0164007	0.000197	-4.23	0.545364	-0.855	CBLN4	cerebellin 4 precursor								MYC
239155_at	0.0490766	0.00145	3.5	-1.34247	1.62	CXADR	coxsackie virus and adenovirus receptor								LCN10
1554285_at	0.0164007	0.000199	-4.23	0.539262	-0.318	HAVCR2	hepatitis A virus cellular receptor 2								SAMHD1
208712_at	0.0118134	0.000111	4.43	1.0917	1.61	CCND1	cyclin D1								RASIP1
218693_at	0.0146398	0.000168	4.29	0.699665	1.61	TSPAN15	tetraspanin 15								F8
201341_at	0.0177138	0.000229	4.18	0.405456	1.61	ENC1	ectodermal-neural cortex 1								NRN1
212033_at	0.0164007	0.000199	-4.23	0.536384	-0.43	RBM25	RNA binding motif protein 25								TNXB///TNXA
234725_s_at	0.0183601	0.000246	4.15	0.334675	1.6	SEMA4B	semaphorin 4B								SIM1
207076_s_at	0.0277828	0.000516	3.88	-0.368954	1.6	ASS1	argininosuccinate synthase 1								LIFR
201563_at	0.0085038	6.5e-05	4.62	1.6063	1.59	SORD	sorbitol dehydrogenase								PLPP3
218728_s_at	0.0166459	0.000203	4.22	0.516278	0.83	CNIH4	cornichon family AMPA receptor auxiliary protein 4								LILRB2
205088_at	0.0166459	0.000204	-4.22	0.514889	-0.848	MAMLD1	mastermind like domain containing 1								CREM
204765_at	0.0214401	0.000307	4.07	0.123117	1.59	ARHGEF5	Rho guanine nucleotide exchange factor 5								CSF3
213736_at	0.0166459	0.000204	4.22	0.513649	0.729	COX5B	cytochrome c oxidase subunit 5B								COL6A6
229396_at	0.0469413	0.00135	3.53	-1.27498	1.59	OVOL1	ovo like transcriptional repressor 1								SLC9A9
234989_at	0.0167085	0.000205	4.22	0.507232	0.879	MIR612///NEAT1	microRNA 612///nuclear paraspeckle assembly transcript 1 (non-protein coding)								MYO1G
211574_s_at	0.0004468	2.59e-07	6.58	6.92176	1.58	CD46	CD46 molecule								ITIH5
230176_at	0.0169555	0.000209	4.21	0.490415	0.705	UEVLD	UEV and lactate/malate dehyrogenase domains								RGCC
203517_at	0.0170278	0.00021	4.21	0.484098	0.771	MTX2	metaxin 2								GIMAP1-GIMAP5///GIMAP5
224815_at	0.0170278	0.000211	4.21	0.483535	0.575	COMMD7	COMM domain containing 7								PHACTR1
202949_s_at	0.0140029	0.00015	4.33	0.804665	1.58	FHL2	four and a half LIM domains 2								PTGER3
214355_x_at	0.0277506	0.000514	3.88	-0.36547	1.58	CTAGE8///CTAGE4///CTAGE9///CTAGE15	CTAGE family member 8///CTAGE family member 4///CTAGE family member 9///CTAGE family member 15								SOX17
210480_s_at	0.0268806	0.000479	3.91	-0.297298	1.57	MYO6	myosin VI								FAM107A
220692_at	0.0170945	0.000213	-4.2	0.474191	-0.533										EDNRB
1569566_at	0.0171418	0.000214	-4.2	0.470154	-0.218	TBC1D1	TBC1 domain family member 1								NFIL3
230207_s_at	0.0040864	1.81e-05	5.08	2.83395	1.56	DOCK5	dedicator of cytokinesis 5								JADE1
239544_at	0.0173358	0.000217	-4.2	0.456305	-1.17										SCN3A
222587_s_at	0.0125929	0.000126	4.39	0.9717	1.56	GALNT7	polypeptide N-acetylgalactosaminyltransferase 7								NR4A3
239010_at	0.0367625	0.000887	3.68	-0.880556	1.56	DUXAP10	double homeobox A pseudogene 10								MIR22///MIR22HG
206200_s_at	0.0173383	0.000218	4.19	0.452327	0.755	ANXA11	annexin A11								EPB41L3
1554438_at	0.006583	3.82e-05	4.81	2.11686	1.55	KIAA1217	KIAA1217								ELMO1
212228_s_at	0.0173495	0.000218	4.19	0.448339	0.759	COQ9	coenzyme Q9								ADRB2
214464_at	0.0068897	4.28e-05	4.77	2.00809	1.54	CDC42BPA	CDC42 binding protein kinase alpha								CD163
215330_at	0.0173646	0.000219	-4.19	0.445343	-1.32										SGK1
221610_s_at	0.0090718	7.27e-05	4.59	1.49963	1.54	STAP2	signal transducing adaptor family member 2								WISP2
1568900_a_at	0.0174172	0.000221	-4.19	0.437664	-0.419	ZNF568	zinc finger protein 568								CSRNP1
217875_s_at	0.0496078	0.00148	3.49	-1.36126	1.54	PMEPA1	prostate transmembrane protein, androgen induced 1								GFRA1
208313_s_at	0.0174172	0.000221	-4.19	0.435647	-0.708	SF1	splicing factor 1								RGPD2///RGPD1
214782_at	0.0075952	5.45e-05	4.69	1.77609	1.53	CTTN	cortactin								LINC00312
201310_s_at	0.0212139	0.000301	4.08	0.144212	1.53	NREP	neuronal regeneration related protein								NFATC2
234290_x_at	0.0259171	0.000441	3.94	-0.219255	1.53	MYH14	myosin, heavy chain 14, non-muscle								LRRN3
223684_s_at	0.0176164	0.000225	4.18	0.419602	0.431	SMUG1	single-strand-selective monofunctional uracil-DNA glycosylase 1								EBF1
219332_at	0.0385411	0.000969	3.65	-0.963989	1.53	MICALL2	MICAL like 2								C5AR1
221815_at	0.0419161	0.00113	3.59	-1.10889	1.53	ABHD2	abhydrolase domain containing 2								PDE3B
213230_at	0.0499926	0.0015	3.49	-1.37483	1.53	CDR2L	cerebellar degeneration related protein 2 like								ADAMTS9-AS1
210213_s_at	0.0176683	0.000227	4.18	0.412403	0.856	EIF6	eukaryotic translation initiation factor 6								S1PR1
222721_at	0.0119011	0.000114	4.43	1.07276	1.52	CNIH4	cornichon family AMPA receptor auxiliary protein 4								PLAC9
1565765_x_at	0.0177138	0.000228	-4.18	0.406177	-0.885	MEDAG	mesenteric estrogen dependent adipogenesis								ASPA
226455_at	0.0272611	0.000489	3.9	-0.31761	1.52	CREB3L4	cAMP responsive element binding protein 3 like 4								FGFR1
1561687_a_at	0.0177138	0.000229	-4.18	0.404541	-0.462	ZNF382	zinc finger protein 382								GADD45B
226187_at	0.0377394	0.000935	3.66	-0.93069	1.52	CDS1	CDP-diacylglycerol synthase 1								ADAMTS3
208093_s_at	0.0177939	0.00023	-4.17	0.39755	-0.729	NDEL1	nudE neurodevelopment protein 1 like 1								ADAMTS15
203917_at	0.0400482	0.00104	3.63	-1.03015	1.52	CXADR	coxsackie virus and adenovirus receptor								SPIDR
209262_s_at	0.0441697	0.00122	3.57	-1.18087	1.52	NR2F6	nuclear receptor subfamily 2 group F member 6								NFATC1
1565578_at	0.0179704	0.000234	-4.17	0.383319	-0.0731										THAP2
238049_at	0.0068118	4.12e-05	4.79	2.04261	1.51	GRAMD3	GRAM domain containing 3								FAM46C
1570089_at	0.0179704	0.000234	-4.17	0.381443	-0.872										SOCS3
218696_at	0.0180309	0.000235	-4.17	0.376907	-0.796	EIF2AK3	eukaryotic translation initiation factor 2 alpha kinase 3								FGR
241812_at	0.0135113	0.00014	4.35	0.871885	1.51	SPATS2L	spermatogenesis associated serine rich 2 like								FXYD1
226552_at	0.0164007	0.000198	4.23	0.542093	1.51	IER5L	immediate early response 5 like								CEBPD
205339_at	0.0180357	0.00024	4.16	0.357184	1.51	STIL	SCL/TAL1 interrupting locus								APOBEC3A_B///APOBEC3A
221006_s_at	0.0180357	0.000239	4.16	0.364613	0.81	SNX27	sorting nexin family member 27								SLIT3
1559360_at	0.0180357	0.000239	4.16	0.364378	2.79										LYVE1
39549_at	0.0272611	0.00049	3.9	-0.319694	1.51	NPAS2	neuronal PAS domain protein 2								TWIST2
201196_s_at	0.0180357	0.000239	-4.16	0.363645	-0.989	AMD1	adenosylmethionine decarboxylase 1								APOLD1
202421_at	0.012144	0.000118	4.41	1.03686	1.5	IGSF3	immunoglobulin superfamily member 3								HAS2
232044_at	0.0180357	0.000239	-4.16	0.362163	-0.741	RBBP6	RB binding protein 6, ubiquitin ligase								BTG2
209034_at	0.0180357	0.000239	-4.16	0.361817	-0.938	PNRC1	proline rich nuclear receptor coactivator 1								OSR1
242384_at	0.0180357	0.00024	-4.16	0.359625	-1.47										TMEM170B
219916_s_at	0.0450942	0.00127	3.55	-1.21518	1.5	RNF39	ring finger protein 39								HMOX1
201548_s_at	0.0006221	4.89e-07	6.35	6.3095	1.49	KDM5B	lysine demethylase 5B								ADH1B
213235_at	0.0023145	6.94e-06	5.41	3.75492	1.49	KNOP1	lysine rich nucleolar protein 1								SYNE3///LINC00341
201417_at	0.0026927	9.65e-06	5.3	3.43776	1.49	SOX4	SRY-box 4								MYRIP
34726_at	0.0028379	1.04e-05	5.27	3.37035	1.49	CACNB3	calcium voltage-gated channel auxiliary subunit beta 3								NR4A2
224754_at	0.0181164	0.000242	4.16	0.349372	0.598	SP1	Sp1 transcription factor								TNFSF8
239433_at	0.0413877	0.00111	3.6	-1.08926	1.49	LRRC8E	leucine rich repeat containing 8 family member E								MTUS2
207265_s_at	0.0417435	0.00112	3.6	-1.0986	1.49	KDELR3	KDEL endoplasmic reticulum protein retention receptor 3								THBD
200977_s_at	0.0185038	0.000249	4.15	0.324035	0.542	TAX1BP1	Tax1 binding protein 1								LINC00968
1557248_at	0.0185038	0.000249	-4.15	0.32374	-0.603	ZNF814	zinc finger protein 814								ZNF331
214474_at	0.0185038	0.000249	4.15	0.323363	0.986	PRKAB2	protein kinase AMP-activated non-catalytic subunit beta 2								MMRN1
209678_s_at	0.0016713	3.39e-06	5.66	4.44422	1.48	PRKCI	protein kinase C iota								CLSTN2
209323_at	0.018879	0.000255	-4.14	0.301672	-0.744	THAP12	THAP domain containing 12								AVPR1A
207606_s_at	0.0303105	0.000599	3.83	-0.510146	1.48	ARHGAP12	Rho GTPase activating protein 12								GHR
205366_s_at	0.03265	0.000711	3.77	-0.671337	1.48	HOXB6	homeobox B6								CDO1
206414_s_at	0.0052525	2.79e-05	4.92	2.419	1.47	ASAP2	ArfGAP with SH3 domain, ankyrin repeat and PH domain 2								WT1
51192_at	0.0160211	0.00019	4.24	0.580473	1.47	SSH3	slingshot protein phosphatase 3								CH25H
210253_at	0.0189552	0.000257	4.14	0.295259	1.47	HTATIP2	HIV-1 Tat interactive protein 2								PPP1R1A
201481_s_at	0.0314797	0.000652	3.8	-0.590107	1.47	PYGB	phosphorylase, glycogen; brain								TMEM110-MUSTN1///MUSTN1///TMEM110
203370_s_at	0.0489162	0.00144	3.5	-1.33776	1.47	PDLIM7	PDZ and LIM domain 7								PTGDS
226707_at	0.0499882	0.00149	3.49	-1.37188	1.47	NAPRT	nicotinate phosphoribosyltransferase								NTRK2
217728_at	0.0043654	2.02e-05	5.04	2.72735	1.46	S100A6	S100 calcium binding protein A6								RASD1
226324_s_at	0.0073475	5.12e-05	4.71	1.83455	1.46	IFT172	intraflagellar transport 172								SCARA5
235039_x_at	0.0194034	0.000266	4.12	0.26151	0.73	LIN9	lin-9 DREAM MuvB core complex component								EMP1
236508_at	0.0194101	0.000266	-4.12	0.259911	-0.254	SLC6A5	solute carrier family 6 member 5								TSPAN7
1555136_at	0.0109209	9.79e-05	4.48	1.21479	1.46	FGD6	FYVE, RhoGEF and PH domain containing 6								SVEP1
218816_at	0.0129937	0.000132	4.37	0.926213	1.46	LRRC1	leucine rich repeat containing 1								S100A8
220655_at	0.019433	0.000268	-4.12	0.253462	-0.322	TNIP3	TNFAIP3 interacting protein 3								CHL1
219439_at	0.0244512	0.000396	3.98	-0.11834	1.46	C1GALT1	core 1 synthase, glycoprotein-N-acetylgalactosamine 3-beta-galactosyltransferase 1								ADAMTS9
221987_s_at	0.019433	0.000268	-4.12	0.252465	-0.675	TSR1	TSR1, ribosome maturation factor								GPX3
221843_s_at	0.0259171	0.000446	3.94	-0.229337	1.46	TLDC1	TBC/LysM-associated domain containing 1								CFD
206775_at	0.019539	0.000271	-4.12	0.244774	-0.0828	CUBN	cubilin								ADAMTS1
226609_at	0.0247553	0.000403	3.97	-0.134302	1.45	DCBLD1	discoidin, CUB and LCCL domain containing 1								PENK
202844_s_at	0.0198131	0.000275	4.11	0.229007	0.751	RALBP1	ralA binding protein 1								IL1B
201829_at	0.0017231	3.56e-06	5.65	4.3976	1.44	NET1	neuroepithelial cell transforming 1								DPT
238666_at	0.0198336	0.000276	4.11	0.225517	1.82										C2orf40
210830_s_at	0.0046014	2.28e-05	4.99	2.61116	1.44	PON2	paraoxonase 2								S100A12
1564776_at	0.0203349	0.000284	-4.1	0.199274	-1.18										MMP19
225864_at	0.0051811	2.74e-05	4.93	2.43544	1.44	FAM84B	family with sequence similarity 84 member B								THBS1
218400_at	0.0391695	0.001	3.64	-0.993764	1.44	OAS3	2'-5'-oligoadenylate synthetase 3								OGN
229544_at	0.02043	0.000286	-4.1	0.1911	-1.77										BRE-AS1
227046_at	0.0051636	2.71e-05	4.93	2.44536	1.43	SLC39A11	solute carrier family 39 member 11								CCL8
202668_at	0.0164007	0.000199	4.23	0.539088	1.43	EFNB2	ephrin B2								MEDAG
222105_s_at	0.0208295	0.000293	4.09	0.168963	0.687	NKIRAS2	NFKB inhibitor interacting Ras like 2								ACKR1
212611_at	0.0277506	0.000515	3.88	-0.36609	1.43	DTX4	deltex E3 ubiquitin ligase 4								CCL2
213272_s_at	0.0049771	2.6e-05	4.95	2.48404	1.42	TMEM159	transmembrane protein 159								CHRDL1
227431_at	0.0181164	0.000243	4.16	0.348696	1.42	APTR	Alu-mediated CDKN1A/p21 transcriptional regulator (non-protein coding)								FOSB
229887_at	0.0266704	0.000471	3.92	-0.282385	1.42	ALS2CL	ALS2 C-terminal like								SELE
65438_at	0.0273235	0.000495	3.9	-0.328803	1.42	TLDC1	TBC/LysM-associated domain containing 1								PTX3
223000_s_at	0.0007451	6.29e-07	6.26	6.06761	1.41	F11R	F11 receptor								IL6
217208_s_at	0.0140889	0.000154	4.32	0.784341	1.41	DLG1	discs large MAGUK scaffold protein 1
223993_s_at	0.0213691	0.000304	4.07	0.134799	0.783	CNIH4	cornichon family AMPA receptor auxiliary protein 4
242649_x_at	0.0180357	0.000236	4.17	0.374744	1.41	HMGN2P46	high mobility group nucleosomal binding domain 2 pseudogene 46
216568_x_at	0.0213707	0.000304	4.07	0.132283	1.6
207180_s_at	0.0332566	0.000732	3.75	-0.699789	1.41	HTATIP2	HIV-1 Tat interactive protein 2
229553_at	0.0075448	5.38e-05	4.69	1.78845	1.4	PGM2L1	phosphoglucomutase 2 like 1
230834_at	0.0213993	0.000306	-4.07	0.127356	-0.603
1560265_at	0.02142	0.000307	-4.07	0.125223	-0.0719	GRIK2	glutamate ionotropic receptor kainate type subunit 2
218454_at	0.00907	7.25e-05	4.59	1.50201	1.4	PLBD1	phospholipase B domain containing 1
202687_s_at	0.0118899	0.000113	4.43	1.0767	1.4	TNFSF10	tumor necrosis factor superfamily member 10
225411_at	0.0215242	0.00031	4.07	0.115843	0.907	TMEM87B	transmembrane protein 87B
1556158_at	0.0215242	0.00031	-4.07	0.11576	-0.153	SAXO2	stabilizer of axonemal microtubules 2
202617_s_at	0.0215962	0.000312	-4.07	0.109605	-0.75	MECP2	methyl-CpG binding protein 2
238036_at	0.0215962	0.000312	-4.06	0.108449	-0.278	SHE	Src homology 2 domain containing E
225750_at	0.0160945	0.000191	4.24	0.574648	1.4	ERO1A	endoplasmic reticulum oxidoreductase 1 alpha
200677_at	0.0215962	0.000313	4.06	0.107132	0.842	PTTG1IP	pituitary tumor-transforming 1 interacting protein
200636_s_at	0.027399	0.0005	3.89	-0.33788	1.4	PTPRF	protein tyrosine phosphatase, receptor type F
223311_s_at	0.0216886	0.000315	4.06	0.101302	0.579	MTA3	metastasis associated 1 family member 3
221242_at	0.0216886	0.000316	-4.06	0.098359	-0.181
1558738_at	0.0322796	0.000696	3.77	-0.651393	1.4	NOL3	nucleolar protein 3
201825_s_at	0.0364316	0.000876	3.69	-0.869159	1.4	SCCPDH	saccharopine dehydrogenase (putative)
243473_at	0.0218352	0.000318	-4.06	0.090118	-1.08
207291_at	0.0044634	2.11e-05	5.02	2.68486	1.39	PRRG4	proline rich and Gla domain 4
229725_at	0.0218893	0.00032	-4.06	0.085386	-0.94	ACSL6	acyl-CoA synthetase long-chain family member 6
202071_at	0.0252551	0.000423	3.96	-0.179762	1.39	SDC4	syndecan 4
206734_at	0.0219144	0.000321	4.05	0.08192	0.901	JRKL	JRK-like
226222_at	0.02201	0.000323	-4.05	0.076572	-0.743	RIC1	RIC1 homolog, RAB6A GEF complex partner 1
234156_at	0.02201	0.000324	4.05	0.07376	1.5
213462_at	0.028118	0.000527	3.88	-0.388671	1.39	NPAS2	neuronal PAS domain protein 2
226899_at	0.040209	0.00105	3.62	-1.03658	1.39	UNC5B	unc-5 netrin receptor B
36936_at	0.0458719	0.0013	3.54	-1.24072	1.39	TSTA3	tissue specific transplantation antigen P35B
201557_at	0.022022	0.000325	-4.05	0.07017	-0.482	VAMP2	vesicle associated membrane protein 2
219024_at	0.0036455	1.51e-05	5.14	3.00944	1.38	PLEKHA1	pleckstrin homology domain containing A1
1560094_at	0.0220568	0.000326	-4.05	0.066315	-0.922
201976_s_at	0.0275307	0.000506	3.89	-0.349998	1.38	MYO10	myosin X
210220_at	0.0372438	0.000914	3.67	-0.909491	1.38	FZD2	frizzled class receptor 2
221794_at	0.0076455	5.57e-05	4.68	1.75521	1.37	DOCK6	dedicator of cytokinesis 6
201656_at	0.0194031	0.000265	4.12	0.264069	1.37	ITGA6	integrin subunit alpha 6
223175_s_at	0.0222605	0.000332	-4.04	0.050912	-0.5	FEM1A	fem-1 homolog A
232363_at	0.0222605	0.000332	-4.04	0.050555	-0.588
242234_at	0.0352393	0.000809	3.72	-0.793675	1.37	XAF1	XIAP associated factor 1
210554_s_at	0.0225035	0.000336	4.04	0.037905	0.847	CTBP2	C-terminal binding protein 2
1553764_a_at	0.0360716	0.000861	3.7	-0.852588	1.37	AJUBA	ajuba LIM protein
205601_s_at	0.0073219	4.94e-05	4.72	1.86919	1.36	HOXB5	homeobox B5
200923_at	0.0123918	0.000123	4.4	0.994078	1.36	LGALS3BP	galectin 3 binding protein
215667_x_at	0.0226243	0.00034	4.03	0.028178	0.86	PMS2P9///PMS2P5	PMS1 homolog 2, mismatch repair system component pseudogene 9///PMS1 homolog 2, mismatch repair system component pseudogene 5
226485_at	0.0253334	0.000427	3.95	-0.188355	1.36	LOC101928274///VSIG10	uncharacterized LOC101928274///V-set and immunoglobulin domain containing 10
212655_at	0.0226869	0.000342	4.03	0.022484	0.719	ZCCHC14	zinc finger CCHC-type containing 14
214375_at	0.0387248	0.00098	3.65	-0.974276	1.36	PPFIBP1	PPFIA binding protein 1
213391_at	0.0228686	0.000345	4.03	0.013353	0.868	DPY19L4	dpy-19 like 4 (C. elegans)
212688_at	0.0229415	0.000347	4.03	0.00821	0.683	PIK3CB	phosphatidylinositol-4,5-bisphosphate 3-kinase catalytic subunit beta
200660_at	0.0076293	5.49e-05	4.68	1.76899	1.35	S100A11	S100 calcium binding protein A11
234923_at	0.0229415	0.000348	-4.03	0.006441	-0.689	RALGAPA1	Ral GTPase activating protein catalytic alpha subunit 1
201758_at	0.0229415	0.000348	4.03	0.005735	0.563	TSG101	tumor susceptibility 101
224595_at	0.0089575	7.08e-05	4.59	1.52427	1.35	SLC44A1	solute carrier family 44 member 1
243598_at	0.02304	0.00035	4.02	-0.000627	0.862
225009_at	0.0297619	0.000581	3.84	-0.481502	1.35	CMTM4	CKLF like MARVEL transmembrane domain containing 4
239022_at	0.0230679	0.000351	4.02	-0.00406	1.02
232017_at	0.033553	0.000742	3.75	-0.711578	1.35	TJP2	tight junction protein 2
230355_at	0.0231936	0.000354	-4.02	-0.0115	-0.738	SEPT7P2	septin 7 pseudogene 2
203732_at	0.0232476	0.000355	4.02	-0.014845	0.613	TRIP4	thyroid hormone receptor interactor 4
215995_x_at	0.023264	0.000356	-4.02	-0.016651	-0.51
218800_at	0.0358383	0.000849	3.7	-0.839006	1.35	SRD5A3	steroid 5 alpha-reductase 3
221960_s_at	0.0232811	0.000357	4.02	-0.019618	0.661	RAB2A	RAB2A, member RAS oncogene family
209129_at	0.0232924	0.000358	4.02	-0.021208	0.911	TRIP6	thyroid hormone receptor interactor 6
200037_s_at	0.0234156	0.000361	4.01	-0.028983	0.64	CBX3	chromobox 3
224097_s_at	0.002271	6.68e-06	5.43	3.79241	1.34	F11R	F11 receptor
1552607_at	0.0234156	0.000361	-4.01	-0.030277	-0.457	FAM223A///FAM223B	family with sequence similarity 223 member A (non-protein coding)///family with sequence similarity 223 member B (non-protein coding)
205308_at	0.0025624	8.01e-06	5.36	3.6168	1.34	ZC2HC1A	zinc finger C2HC-type containing 1A
214329_x_at	0.02201	0.000324	4.05	0.071865	1.34	TNFSF10	tumor necrosis factor superfamily member 10
238106_at	0.0234156	0.000363	-4.01	-0.033575	-1.16
1558356_at	0.0285074	0.00054	3.87	-0.411813	1.34	UACA	uveal autoantigen with coiled-coil domains and ankyrin repeats
204669_s_at	0.030426	0.000602	3.83	-0.51462	1.34	RNF24	ring finger protein 24
220021_at	0.0377058	0.000934	3.67	-0.929156	1.34	TMC7	transmembrane channel like 7
243371_at	0.0237987	0.00037	-4	-0.053237	-0.385
221664_s_at	0.0037353	1.59e-05	5.12	2.95674	1.33	F11R	F11 receptor
204608_at	0.0277302	0.000513	3.89	-0.36248	1.33	ASL	argininosuccinate lyase
226507_at	0.0277506	0.000515	3.88	-0.366921	1.33	PAK1	p21 (RAC1) activated kinase 1
1554609_at	0.0451772	0.00127	3.55	-1.21753	1.33	LOC100287896	uncharacterized LOC100287896
207549_x_at	0.0004468	2.7e-07	6.56	6.88293	1.32	CD46	CD46 molecule
240103_at	0.0238783	0.000374	-4	-0.062729	-1.17
202381_at	0.0094716	7.81e-05	4.56	1.43035	1.32	ADAM9	ADAM metallopeptidase domain 9
205406_s_at	0.0180375	0.000241	4.16	0.355455	1.32	SPA17	sperm autoantigenic protein 17
203737_s_at	0.0238918	0.000376	-4	-0.068984	-0.753	PPRC1	peroxisome proliferator-activated receptor gamma, coactivator-related 1
231311_at	0.0238918	0.000376	4	-0.069386	2.07
219919_s_at	0.0273472	0.000497	3.9	-0.33273	1.32	SSH3	slingshot protein phosphatase 3
1554786_at	0.0238918	0.000377	-4	-0.069896	-0.256	CASS4	Cas scaffolding protein family member 4
237627_at	0.0239589	0.000379	-4	-0.074834	-0.8
1555842_at	0.0355727	0.000829	3.71	-0.81717	1.32	CYTH2	cytohesin 2
202570_s_at	0.0239589	0.000379	3.99	-0.075861	0.729	DLGAP4	DLG associated protein 4
201251_at	0.0403636	0.00105	3.62	-1.04284	1.32	PKM	pyruvate kinase, muscle
239504_at	0.0241775	0.000384	-3.99	-0.087515	-0.616
202740_at	0.0458699	0.0013	3.54	-1.23915	1.32	ABHD14A-ACY1///ACY1	ABHD14A-ACY1 readthrough///aminoacylase 1
228450_at	0.0071851	4.73e-05	4.74	1.9109	1.31	PLEKHA7	pleckstrin homology domain containing A7
219662_at	0.0242543	0.000387	3.99	-0.094862	0.597	C2orf49	chromosome 2 open reading frame 49
202786_at	0.0105739	9.25e-05	4.5	1.26873	1.31	STK39	serine/threonine kinase 39
224596_at	0.0141464	0.000155	4.32	0.774201	1.31	SLC44A1	solute carrier family 44 member 1
222396_at	0.0236263	0.000366	4.01	-0.043734	1.31	HN1	hematological and neurological expressed 1
210609_s_at	0.0288688	0.000552	3.86	-0.431583	1.31	TP53I3	tumor protein p53 inducible protein 3
232307_at	0.0242543	0.000389	-3.99	-0.099482	-1.06
212399_s_at	0.0242543	0.000389	3.99	-0.100555	0.786	VGLL4	vestigial like family member 4
225177_at	0.0156774	0.000184	4.25	0.611357	1.3	RAB11FIP1	RAB11 family interacting protein 1
228822_s_at	0.0242543	0.000389	-3.99	-0.101657	-0.623	USP16	ubiquitin specific peptidase 16
1569597_at	0.0242725	0.00039	-3.98	-0.103453	-1.13
220612_at	0.0243488	0.000392	-3.98	-0.107512	-0.694
233234_at	0.0243951	0.000393	-3.98	-0.110393	-0.247	KCTD16	potassium channel tetramerization domain containing 16
222810_s_at	0.0201577	0.000281	4.1	0.20885	1.3	RASAL2	RAS protein activator like 2
214783_s_at	0.0244111	0.000394	3.98	-0.113449	0.82	ANXA11	annexin A11
220974_x_at	0.0244111	0.000395	3.98	-0.114241	0.904	SFXN3	sideroflexin 3
226697_at	0.0091995	7.5e-05	4.57	1.46892	1.29	FAM114A1	family with sequence similarity 114 member A1
237411_at	0.0419523	0.00113	3.59	-1.11034	1.29	ADAMTS6	ADAM metallopeptidase with thrombospondin type 1 motif 6
219330_at	0.0091729	7.43e-05	4.58	1.47816	1.28	VANGL1	VANGL planar cell polarity protein 1
217736_s_at	0.0246139	0.0004	3.98	-0.126384	0.707	EIF2AK1	eukaryotic translation initiation factor 2 alpha kinase 1
237143_at	0.0246977	0.000402	-3.97	-0.130676	-0.345
210706_s_at	0.0251074	0.000416	3.96	-0.163222	1.28	RNF24	ring finger protein 24
209635_at	0.0266312	0.000469	3.92	-0.278043	1.28	AP1S1	adaptor related protein complex 1 sigma 1 subunit
226663_at	0.0247748	0.000405	3.97	-0.137745	0.857	ANKRD10-IT1	ANKRD10 intronic transcript 1
209448_at	0.0099214	8.47e-05	4.53	1.35259	1.27	HTATIP2	HIV-1 Tat interactive protein 2
229348_at	0.0247748	0.000405	-3.97	-0.13896	-0.438	UBIAD1	UbiA prenyltransferase domain containing 1
205154_at	0.0249195	0.000408	-3.97	-0.145549	-0.383	LRRN2	leucine rich repeat neuronal 2
235927_at	0.0226869	0.000342	4.03	0.022085	1.27	XPO1	exportin 1
243509_at	0.0249544	0.000409	-3.97	-0.148996	-2.33
241808_at	0.0249936	0.000411	3.97	-0.151541	0.99	ZC2HC1A	zinc finger C2HC-type containing 1A
202096_s_at	0.02201	0.000324	4.05	0.072515	1.26	TSPO	translocator protein
214483_s_at	0.0310674	0.000632	3.81	-0.5602	1.26	ARFIP1	ADP ribosylation factor interacting protein 1
1570361_a_at	0.0251016	0.000414	-3.96	-0.159877	-0.233
218826_at	0.0350454	0.000801	3.72	-0.784696	1.26	SLC35F2	solute carrier family 35 member F2
217019_at	0.0251016	0.000415	-3.96	-0.161861	-0.672
202322_s_at	0.0251016	0.000415	3.96	-0.161952	0.626	GGPS1	geranylgeranyl diphosphate synthase 1
210813_s_at	0.0495089	0.00147	3.5	-1.3568	1.26	XRCC4	X-ray repair cross complementing 4
218900_at	0.0391135	0.000997	3.64	-0.990478	1.25	CNNM4	cyclin and CBS domain divalent metal cation transport mediator 4
244509_at	0.0251682	0.000418	-3.96	-0.168977	-0.494	GPR155	G protein-coupled receptor 155
212762_s_at	0.0481092	0.0014	3.51	-1.31029	1.25	TCF7L2	transcription factor 7 like 2
208949_s_at	0.0041557	1.88e-05	5.06	2.79751	1.24	LGALS3	lectin, galactoside binding soluble 3
212473_s_at	0.0268806	0.000479	3.91	-0.297649	1.24	MICAL2	microtubule associated monooxygenase, calponin and LIM domain containing 2
202261_at	0.0251757	0.000419	3.96	-0.172072	0.746	VPS72	vacuolar protein sorting 72 homolog
226578_s_at	0.0252195	0.000421	-3.96	-0.175338	-0.127	DUSP1	dual specificity phosphatase 1
238715_at	0.0288165	0.000549	3.86	-0.426316	1.24	LOC646014	uncharacterized LOC646014
201927_s_at	0.0314038	0.000646	3.8	-0.580583	1.24	PKP4	plakophilin 4
201059_at	0.0026354	9.01e-06	5.32	3.5037	1.23	CTTN	cortactin
201876_at	0.0045368	2.2e-05	5.01	2.64709	1.23	PON2	paraoxonase 2
207525_s_at	0.0074365	5.22e-05	4.7	1.81609	1.23	GIPC1	GIPC PDZ domain containing family member 1
1564568_at	0.0252692	0.000425	-3.95	-0.184253	-0.938
231227_at	0.0252692	0.000425	3.95	-0.184326	1.88
205107_s_at	0.0342116	0.000769	3.74	-0.745952	1.23	EFNA4	ephrin A4
216243_s_at	0.0412402	0.0011	3.6	-1.08331	1.23	IL1RN	interleukin 1 receptor antagonist
214435_x_at	0.0022115	6.19e-06	5.45	3.86559	1.22	RALA	RALA Ras like proto-oncogene A
201906_s_at	0.0354339	0.000822	3.71	-0.809283	1.22	CTDSPL	CTD small phosphatase like
202894_at	0.0371169	0.000903	3.68	-0.897775	1.22	EPHB4	EPH receptor B4
231807_at	0.0420814	0.00114	3.59	-1.11555	1.22	KIAA1217	KIAA1217
224623_at	0.0324763	0.000704	3.77	-0.662314	1.21	LOC728554///THOC3	THO complex 3 pseudogene///THO complex 3
223452_s_at	0.0337925	0.000753	3.74	-0.726495	1.21	ATL3	atlastin GTPase 3
222154_s_at	0.0061396	3.44e-05	4.85	2.21764	1.19	SPATS2L	spermatogenesis associated serine rich 2 like
214792_x_at	0.0259171	0.000441	-3.94	-0.220395	-0.916	VAMP2	vesicle associated membrane protein 2
202604_x_at	0.0110762	0.000101	4.47	1.18205	1.19	ADAM10	ADAM metallopeptidase domain 10
235149_at	0.0259171	0.000444	3.94	-0.225242	0.96	PGM2L1	phosphoglucomutase 2 like 1
202891_at	0.0259171	0.000444	3.94	-0.225242	0.49	NIT1	nitrilase 1
232885_at	0.0259171	0.000444	-3.94	-0.226058	-0.682	BBIP1	BBSome interacting protein 1
223078_s_at	0.0177939	0.00023	4.17	0.398355	1.19	TMOD3	tropomodulin 3
207705_s_at	0.0289554	0.000556	3.86	-0.438411	1.19	NINL	ninein like
226706_at	0.0307313	0.000615	3.82	-0.535023	1.19	FLJ23867///QSOX1	uncharacterized protein FLJ23867///quiescin sulfhydryl oxidase 1
213826_s_at	0.0259171	0.000445	3.94	-0.227727	0.636	H3F3A	H3 histone, family 3A
204258_at	0.0259171	0.000445	-3.94	-0.228478	-0.705	CHD1	chromodomain helicase DNA binding protein 1
238967_at	0.0259171	0.000445	3.94	-0.228674	1.68
203216_s_at	0.0371621	0.000908	3.68	-0.902835	1.19	MYO6	myosin VI
210150_s_at	0.0410062	0.00109	3.61	-1.07082	1.19	LAMA5	laminin subunit alpha 5
200885_at	0.0272611	0.00049	3.9	-0.318864	1.18	RHOC	ras homolog family member C
218313_s_at	0.0314797	0.000655	3.8	-0.59383	1.18	GALNT7	polypeptide N-acetylgalactosaminyltransferase 7
218788_s_at	0.0341021	0.000762	3.74	-0.737528	1.18	SMYD3	SET and MYND domain containing 3
209553_at	0.0261329	0.000452	3.93	-0.243651	0.51	VPS8	VPS8, CORVET complex subunit
214168_s_at	0.0054262	2.9e-05	4.91	2.38115	1.17	TJP1	tight junction protein 1
202239_at	0.0086284	6.64e-05	4.62	1.58553	1.17	PARP4	poly(ADP-ribose) polymerase family member 4
206949_s_at	0.0237987	0.000371	4	-0.054438	1.17	RUSC1	RUN and SH3 domain containing 1
229097_at	0.0347292	0.000786	3.73	-0.767027	1.17	DIAPH3	diaphanous related formin 3
214697_s_at	0.0450241	0.00126	3.55	-1.21065	1.17	PTBP3	polypyrimidine tract binding protein 3
243618_s_at	0.0487657	0.00143	3.51	-1.32999	1.17	ZNF827	zinc finger protein 827
229492_at	0.0108032	9.54e-05	4.49	1.23891	1.16	VANGL1	VANGL planar cell polarity protein 1
212876_at	0.01677	0.000206	4.21	0.502311	1.16	B4GALT4	beta-1,4-galactosyltransferase 4
235152_at	0.0174172	0.000221	4.19	0.435976	1.16	LOC101927204	uncharacterized LOC101927204
208248_x_at	0.0263226	0.00046	3.92	-0.25908	0.8	APLP2	amyloid beta precursor like protein 2
1553530_a_at	0.0361671	0.000865	3.69	-0.857249	1.16	ITGB1	integrin subunit beta 1
238752_at	0.026497	0.000464	-3.92	-0.268404	-0.911	GPLD1	glycosylphosphatidylinositol specific phospholipase D1
224760_at	0.026497	0.000465	3.92	-0.269044	0.616	SP1	Sp1 transcription factor
233127_at	0.026497	0.000465	-3.92	-0.269305	-2.22
202101_s_at	0.0265505	0.000466	3.92	-0.272204	0.542	RALB	RALB Ras like proto-oncogene B
212204_at	0.0265889	0.000467	3.92	-0.274564	0.465	TMEM87A	transmembrane protein 87A
224439_x_at	0.0266208	0.000468	3.92	-0.276686	0.524	RNF7	ring finger protein 7
214374_s_at	0.0108386	9.65e-05	4.48	1.22789	1.15	PPFIBP1	PPFIA binding protein 1
222819_at	0.0313812	0.000645	3.8	-0.579061	1.15	CTPS2	CTP synthase 2
210546_x_at	0.0266704	0.000471	-3.92	-0.282286	-0.234	CTAG1A///CTAG1B	cancer/testis antigen 1A///cancer/testis antigen 1B
202516_s_at	0.0341842	0.000766	3.74	-0.741674	1.15	DLG1	discs large MAGUK scaffold protein 1
225365_at	0.0267029	0.000473	3.91	-0.285102	0.963	ZDHHC20	zinc finger DHHC-type containing 20
227960_s_at	0.0138289	0.000147	4.33	0.823168	1.14	FAHD1	fumarylacetoacetate hydrolase domain containing 1
213365_at	0.0282821	0.000532	3.87	-0.396952	1.14	ERI2	ERI1 exoribonuclease family member 2
226637_at	0.0115914	0.000108	4.44	1.11957	1.13	UBE2H	ubiquitin conjugating enzyme E2 H
208407_s_at	0.0045033	2.16e-05	5.01	2.66534	1.12	TMX2-CTNND1///CTNND1	TMX2-CTNND1 readthrough (NMD candidate)///catenin delta 1
203228_at	0.0062181	3.5e-05	4.84	2.19921	1.12	PAFAH1B3	platelet activating factor acetylhydrolase 1b catalytic subunit 3
210540_s_at	0.0277302	0.000512	3.89	-0.361793	1.12	B4GALT4	beta-1,4-galactosyltransferase 4
201201_at	0.0362227	0.000868	3.69	-0.860267	1.12	CSTB	cystatin B
225412_at	0.004202	1.92e-05	5.05	2.77589	1.11	TMEM87B	transmembrane protein 87B
201633_s_at	0.0141573	0.000157	4.31	0.762265	1.11	CYB5B	cytochrome b5 type B
230229_at	0.0207506	0.000291	4.09	0.17381	1.11	DLG1	discs large MAGUK scaffold protein 1
223382_s_at	0.0288688	0.000552	3.86	-0.431937	1.11	ZNRF1	zinc and ring finger 1, E3 ubiquitin protein ligase
32091_at	0.0271893	0.000487	-3.9	-0.313328	-0.847	SLC25A44	solute carrier family 25 member 44
223363_at	0.0324516	0.000702	3.77	-0.659998	1.11	PSMG3	proteasome assembly chaperone 3
213503_x_at	0.0026354	8.99e-06	5.32	3.50571	1.1	ANXA2	annexin A2
229456_s_at	0.0272611	0.00049	-3.9	-0.319309	-0.263	DDAH1	dimethylarginine dimethylaminohydrolase 1
202440_s_at	0.0055717	3e-05	4.9	2.3492	1.1	ST5	suppression of tumorigenicity 5
225308_s_at	0.0273176	0.000493	3.9	-0.324557	0.732	TANC1	tetratricopeptide repeat, ankyrin repeat and coiled-coil containing 1
225224_at	0.0244512	0.000397	3.98	-0.119019	1.1	NOL4L	nucleolar protein 4 like
238658_at	0.0273176	0.000493	-3.9	-0.325415	-0.778
206659_at	0.0273176	0.000493	3.9	-0.325505	1.6
225278_at	0.0263457	0.000461	3.92	-0.260902	1.1	PRKAB2	protein kinase AMP-activated non-catalytic subunit beta 2
201626_at	0.0273235	0.000494	-3.9	-0.327998	-0.995	INSIG1	insulin induced gene 1
225467_s_at	0.0283938	0.000534	3.87	-0.401709	1.1	RDH13	retinol dehydrogenase 13
216109_at	0.0273235	0.000495	-3.9	-0.329543	-0.958	MED13L	mediator complex subunit 13 like
215017_s_at	0.0385673	0.000972	3.65	-0.96702	1.1	FNBP1L	formin binding protein 1 like
223090_x_at	0.0273472	0.000497	3.9	-0.332866	0.591	VEZT	vezatin, adherens junctions transmembrane protein
201270_x_at	0.0273472	0.000498	3.9	-0.334044	0.63	NUDCD3	NudC domain containing 3
226287_at	0.0392613	0.00101	3.64	-0.999453	1.1	CCDC34	coiled-coil domain containing 34
208612_at	0.0273774	0.000499	3.9	-0.33618	0.893	PDIA3	protein disulfide isomerase family A member 3
210427_x_at	0.0028379	1.05e-05	5.27	3.35755	1.09	ANXA2	annexin A2
237476_at	0.0274542	0.000501	-3.89	-0.340737	-0.433
203257_s_at	0.0274547	0.000502	3.89	-0.342288	0.966	C11orf49	chromosome 11 open reading frame 49
220042_x_at	0.0274547	0.000502	-3.89	-0.342651	-0.38	HIVEP3	human immunodeficiency virus type I enhancer binding protein 3
217749_at	0.0275175	0.000504	3.89	-0.346885	0.634	COPG1	coatomer protein complex subunit gamma 1
218815_s_at	0.0147117	0.000169	4.28	0.691644	1.09	TMEM51	transmembrane protein 51
1557260_a_at	0.0275175	0.000505	-3.89	-0.347655	-0.54	ZNF382	zinc finger protein 382
201549_x_at	0.0174172	0.000221	4.19	0.437846	1.09	KDM5B	lysine demethylase 5B
201193_at	0.0242543	0.000388	3.99	-0.097107	1.09	IDH1	isocitrate dehydrogenase (NADP(+)) 1, cytosolic
222571_at	0.0276001	0.000508	-3.89	-0.353326	-0.811	ST6GALNAC6	ST6 N-acetylgalactosaminide alpha-2,6-sialyltransferase 6
1557353_at	0.0276574	0.000509	-3.89	-0.356235	-0.7
225325_at	0.028714	0.000546	3.86	-0.421393	1.09	MFSD6	major facilitator superfamily domain containing 6
223849_s_at	0.0329487	0.000719	3.76	-0.682134	1.09	MOV10	Mov10 RISC complex RNA helicase
1556009_at	0.0354197	0.000819	3.71	-0.805411	1.09	PEX13	peroxisomal biogenesis factor 13
201590_x_at	0.002603	8.59e-06	5.34	3.55054	1.08	ANXA2	annexin A2
228437_at	0.008521	6.53e-05	4.62	1.60177	1.08	CNIH4	cornichon family AMPA receptor auxiliary protein 4
229337_at	0.0277506	0.000515	-3.88	-0.366027	-0.733	USP2	ubiquitin specific peptidase 2
208890_s_at	0.0220388	0.000326	4.05	0.068266	1.08	PLXNB2	plexin B2
209222_s_at	0.0234156	0.000362	4.01	-0.032305	1.08	OSBPL2	oxysterol binding protein like 2
213518_at	0.0350446	0.000799	3.72	-0.781853	1.08	PRKCI	protein kinase C iota
210087_s_at	0.0457864	0.00129	3.54	-1.23558	1.08	MPZL1	myelin protein zero like 1
201210_at	0.028001	0.000521	-3.88	-0.378295	-0.649	DDX3X	DEAD-box helicase 3, X-linked
214352_s_at	0.0143225	0.000159	4.31	0.749618	1.07	KRAS	KRAS proto-oncogene, GTPase
217887_s_at	0.028001	0.000523	-3.88	-0.381226	-0.673	EPS15	epidermal growth factor receptor pathway substrate 15
215903_s_at	0.0179704	0.000233	4.17	0.386071	1.07	MAST2	microtubule associated serine/threonine kinase 2
201681_s_at	0.0267263	0.000474	3.91	-0.28731	1.07	DLG5	discs large MAGUK scaffold protein 5
1554890_a_at	0.028001	0.000524	3.88	-0.382871	0.707	TIA1	TIA1 cytotoxic granule-associated RNA binding protein
208704_x_at	0.028118	0.000527	3.88	-0.388261	0.831	APLP2	amyloid beta precursor like protein 2
200872_at	0.0358383	0.000848	3.7	-0.837983	1.07	S100A10	S100 calcium binding protein A10
222600_s_at	0.0489757	0.00144	3.5	-1.33995	1.07	UBA6	ubiquitin like modifier activating enzyme 6
222420_s_at	0.028261	0.000531	3.87	-0.395325	0.68	UBE2H	ubiquitin conjugating enzyme E2 H
217140_s_at	0.0174657	0.000222	4.19	0.431562	1.06	VDAC1	voltage dependent anion channel 1
211043_s_at	0.030735	0.000617	3.82	-0.537214	1.06	CLTB	clathrin light chain B
232961_at	0.0407665	0.00108	3.61	-1.064	1.06	SPATS2L	spermatogenesis associated serine rich 2 like
243695_at	0.0284651	0.000537	3.87	-0.406248	1.2
55583_at	0.0086713	6.74e-05	4.61	1.57172	1.05	DOCK6	dedicator of cytokinesis 6
202185_at	0.02201	0.000324	4.05	0.073047	1.05	PLOD3	procollagen-lysine,2-oxoglutarate 5-dioxygenase 3
219080_s_at	0.0284928	0.000539	3.87	-0.409498	0.787	CTPS2	CTP synthase 2
226767_s_at	0.0068118	4.14e-05	4.78	2.03865	1.04	FAHD1	fumarylacetoacetate hydrolase domain containing 1
218077_s_at	0.0350232	0.000797	3.72	-0.779178	1.04	ZDHHC3	zinc finger DHHC-type containing 3
227053_at	0.0285095	0.000541	-3.87	-0.413313	-0.761	PACSIN1	protein kinase C and casein kinase substrate in neurons 1
1567458_s_at	0.0357095	0.000839	3.7	-0.828488	1.04	RAC1	ras-related C3 botulinum toxin substrate 1 (rho family, small GTP binding protein Rac1)
209403_at	0.0411187	0.00109	3.61	-1.07761	1.04	TBC1D3I///TBC1D3E///LOC101060389///TBC1D3L///TBC1D3K///TBC1D3G///TBC1D3H///TBC1D3///TBC1D3C///TBC1D3F	TBC1 domain family member 3I///TBC1 domain family member 3E///TBC1 domain family member-like///TBC1 domain family member 3L///TBC1 domain family member 3K///TBC1 domain family member 3G///TBC1 domain family member 3H///TBC1 domain family member 3///TBC1 domain family member 3C///TBC1 domain family member 3F
213893_x_at	0.0152078	0.000177	4.27	0.649447	1.03	PMS2P9///PMS2P5	PMS1 homolog 2, mismatch repair system component pseudogene 9///PMS1 homolog 2, mismatch repair system component pseudogene 5
222460_s_at	0.0288165	0.000549	3.86	-0.426587	0.748	FAM192A	family with sequence similarity 192 member A
218942_at	0.0288221	0.000549	3.86	-0.427697	1.03	PIP4K2C	phosphatidylinositol-5-phosphate 4-kinase type 2 gamma
226536_at	0.0288221	0.00055	3.86	-0.42859	0.692	NSMCE2	NSE2/MMS21 homolog, SMC5-SMC6 complex SUMO ligase
211202_s_at	0.0309034	0.000624	3.81	-0.549012	1.03	KDM5B	lysine demethylase 5B
204034_at	0.0444119	0.00123	3.56	-1.18975	1.03	ETHE1	ETHE1, persulfide dioxygenase
203236_s_at	0.0177116	0.000228	4.18	0.408714	1.02	LGALS9	galectin 9
223398_at	0.0289554	0.000555	3.86	-0.436768	0.814	CARD19	caspase recruitment domain family member 19
200824_at	0.0262039	0.000455	3.93	-0.249815	1.02	GSTP1	glutathione S-transferase pi 1
242310_at	0.0289554	0.000556	3.86	-0.438495	1.36
222387_s_at	0.0403636	0.00105	3.62	-1.04256	1.02	VPS35	VPS35 retromer complex component
217727_x_at	0.0289554	0.000557	3.86	-0.440196	0.624	VPS35	VPS35 retromer complex component
214138_at	0.0289696	0.000557	-3.85	-0.441563	-0.119	ZNF79	zinc finger protein 79
1555272_at	0.0290523	0.00056	3.85	-0.445267	0.606	RSPH10B2///RSPH10B	radial spoke head 10 homolog B2///radial spoke head 10 homolog B
229798_s_at	0.0290523	0.00056	3.85	-0.44606	0.679	BRI3	brain protein I3
204350_s_at	0.0290618	0.000561	3.85	-0.447266	0.634	MED7	mediator complex subunit 7
209048_s_at	0.0458678	0.0013	3.54	-1.2385	1.02	ZMYND8	zinc finger MYND-type containing 8
213571_s_at	0.0002504	6.11e-08	7.1	8.3113	1.01	EIF4E2	eukaryotic translation initiation factor 4E family member 2
212798_s_at	0.0294827	0.000571	3.85	-0.464682	0.811	ANKMY2	ankyrin repeat and MYND domain containing 2
244311_at	0.0294827	0.000572	-3.85	-0.465467	-0.644
225699_at	0.0294827	0.000573	-3.84	-0.467183	-0.855	LOC101928927///SNORA9///SNHG15	uncharacterized LOC101928927///small nucleolar RNA, H/ACA box 9///small nucleolar RNA host gene 15
214948_s_at	0.0294827	0.000573	3.84	-0.4677	0.816	TMF1	TATA element modulatory factor 1
236495_at	0.0294827	0.000573	-3.84	-0.468183	-2.1
220800_s_at	0.0242543	0.000388	3.99	-0.098576	1.01	TMOD3	tropomodulin 3
212666_at	0.0294827	0.000574	3.84	-0.468927	0.835	SMURF1	SMAD specific E3 ubiquitin protein ligase 1
205006_s_at	0.0295076	0.000575	-3.84	-0.470616	-0.811	NMT2	N-myristoyltransferase 2
222647_at	0.0397664	0.00102	3.63	-1.01684	1.01	SLC35C1	solute carrier family 35 member C1
210835_s_at	0.0297619	0.000581	3.84	-0.481126	0.89	CTBP2	C-terminal binding protein 2
225119_at	0.009825	8.3e-05	4.54	1.37224	1	CHMP4B	charged multivesicular body protein 4B
1568857_a_at	0.0259171	0.000444	3.94	-0.226538	1	NBR1	NBR1, autophagy cargo receptor
1555037_a_at	0.0446852	0.00125	3.56	-1.20047	1	IDH1	isocitrate dehydrogenase (NADP(+)) 1, cytosolic
243462_s_at	0.0297989	0.000584	3.84	-0.485234	1.59
207532_at	0.0298087	0.000584	-3.84	-0.486428	-0.219	CRYGD	crystallin gamma D
1564474_at	0.0299291	0.000587	-3.84	-0.491128	-0.294	ZBED3-AS1	ZBED3 antisense RNA 1
1564063_a_at	0.0300393	0.00059	3.83	-0.495488	0.956	ATP11B	ATPase phospholipid transporting 11B (putative)
209393_s_at	0.0300455	0.000591	3.83	-0.496565	0.752	EIF4E2	eukaryotic translation initiation factor 4E family member 2
219343_at	0.0314797	0.000658	-3.79	-0.598147	-1	CDC37L1	cell division cycle 37 like 1
244251_at	0.0173358	0.000217	-4.2	0.455244	-1.01	LCP2	lymphocyte cytosolic protein 2
225415_at	0.0301851	0.000595	3.83	-0.50376	0.673	DTX3L	deltex E3 ubiquitin ligase 3L
227943_at	0.0301851	0.000596	3.83	-0.504468	1.56
229972_at	0.0302761	0.000598	-3.83	-0.508195	-0.464	LOC101926963	uncharacterized LOC101926963
227439_at	0.0314797	0.000654	-3.8	-0.593026	-1.01	ANKS1B	ankyrin repeat and sterile alpha motif domain containing 1B
239042_at	0.0073219	4.96e-05	-4.72	1.8658	-1.02	TSR1	TSR1, ribosome maturation factor
235452_at	0.0304709	0.000604	3.83	-0.517929	1.48
226573_at	0.0068316	4.2e-05	-4.78	2.02545	-1.03	DIRAS1	DIRAS family GTPase 1
208979_at	0.0304709	0.000605	3.82	-0.518731	0.473	NCOA6	nuclear receptor coactivator 6
208275_x_at	0.0304709	0.000606	-3.82	-0.521348	-0.354	UTF1	undifferentiated embryonic cell transcription factor 1
236475_at	0.0304709	0.000607	3.82	-0.521797	0.986	MICAL2	microtubule associated monooxygenase, calponin and LIM domain containing 2
206480_at	0.0304709	0.000607	-3.82	-0.521916	-0.371	LTC4S	leukotriene C4 synthase
213343_s_at	0.0304709	0.000607	-3.82	-0.522119	-0.992	GDPD5	glycerophosphodiester phosphodiesterase domain containing 5
233783_at	0.0305008	0.000608	-3.82	-0.524213	-0.295
200601_at	0.0305008	0.000609	3.82	-0.524784	0.882	ACTN4	actinin alpha 4
1569482_at	0.0487657	0.00143	-3.51	-1.3309	-1.03	TNRC6C	trinucleotide repeat containing 6C
78383_at	0.0306827	0.000613	-3.82	-0.532145	-0.959	TOPORS-AS1	TOPORS antisense RNA 1
209789_at	0.0141464	0.000156	-4.31	0.770773	-1.04	CORO2B	coronin 2B
213715_s_at	0.0304709	0.000604	-3.83	-0.518117	-1.04	KANK3	KN motif and ankyrin repeat domains 3
234843_s_at	0.030735	0.000616	-3.82	-0.536594	-0.14	KREMEN1	kringle containing transmembrane protein 1
204184_s_at	0.0261065	0.00045	-3.93	-0.23826	-1.05	GRK3	G protein-coupled receptor kinase 3
231031_at	0.0408763	0.00108	-3.61	-1.06719	-1.05	FGF7P3	fibroblast growth factor 7 pseudogene 3
243847_at	0.0307637	0.000618	-3.82	-0.53982	-1.23
229452_at	0.0073219	5.08e-05	-4.71	1.84354	-1.06	TMEM88	transmembrane protein 88
1569484_s_at	0.00928	7.59e-05	-4.57	1.45845	-1.06	MDN1	midasin AAA ATPase 1
216484_x_at	0.0309034	0.000623	3.81	-0.546826	0.716
232629_at	0.0403853	0.00105	-3.62	-1.04401	-1.06	PROK2	prokineticin 2
226514_at	0.0309034	0.000625	-3.81	-0.549278	-0.427	ZNF71	zinc finger protein 71
227093_at	0.0309034	0.000625	-3.81	-0.54953	-0.733	USP36	ubiquitin specific peptidase 36
211069_s_at	0.0309034	0.000625	3.81	-0.550114	0.459	SUMO1	small ubiquitin-like modifier 1
229687_s_at	0.0482026	0.00141	-3.51	-1.31388	-1.06	PRDM11	PR/SET domain 11
239912_at	0.0310674	0.000631	-3.81	-0.558455	-0.285
217833_at	0.0110762	0.000101	-4.47	1.18196	-1.08	SYNCRIP	synaptotagmin binding cytoplasmic RNA interacting protein
218305_at	0.0124044	0.000124	-4.4	0.991351	-1.08	IPO4	importin 4
210676_x_at	0.0341051	0.000763	-3.74	-0.738384	-1.08	RGPD6///RGPD8///RGPD3///RGPD4///RGPD5	RANBP2-like and GRIP domain containing 6///RANBP2-like and GRIP domain containing 8///RANBP2-like and GRIP domain containing 3///RANBP2-like and GRIP domain containing 4///RANBP2-like and GRIP domain containing 5
239427_at	0.0487841	0.00144	-3.51	-1.33394	-1.08	SLAMF1	signaling lymphocytic activation molecule family member 1
220117_at	0.0251016	0.000414	-3.96	-0.158888	-1.09	ZNF385D	zinc finger protein 385D
213236_at	0.0391933	0.001	-3.64	-0.995776	-1.09	SASH1	SAM and SH3 domain containing 1
229121_at	0.0073219	5.03e-05	-4.71	1.85126	-1.1	CMKLR1	chemerin chemokine-like receptor 1
201446_s_at	0.0312202	0.000637	3.81	-0.56828	0.804	TIA1	TIA1 cytotoxic granule-associated RNA binding protein
244700_at	0.0313069	0.00064	-3.8	-0.57197	-0.64	SEC61B	Sec61 translocon beta subunit
32625_at	0.031948	0.000677	-3.78	-0.625017	-1.1	NPR1	natriuretic peptide receptor 1
208452_x_at	0.0313274	0.000641	-3.8	-0.574285	-0.113	MYO9B	myosin IXB
214153_at	0.0369242	0.000895	-3.68	-0.888978	-1.1	ELOVL5	ELOVL fatty acid elongase 5
218032_at	0.0364123	0.000875	-3.69	-0.867628	-1.11	SNN	stannin
57163_at	0.0313558	0.000643	3.8	-0.577453	0.914	MIR6734///ELOVL1	microRNA 6734///ELOVL fatty acid elongase 1
209307_at	0.0383115	0.00096	-3.66	-0.955257	-1.11	SWAP70	SWAP switching B-cell complex 70kDa subunit
229407_at	0.0019231	4.35e-06	-5.58	4.2054	-1.12	SDK1	sidekick cell adhesion molecule 1
36829_at	0.0405752	0.00106	-3.62	-1.05139	-1.12	MIR6883///PER1	microRNA 6883///period circadian clock 1
214805_at	0.0236571	0.000367	-4.01	-0.04609	-1.13	SNORD10///SNORA48///SNORA67///EIF4A1	small nucleolar RNA, C/D box 10///small nucleolar RNA, H/ACA box 48///small nucleolar RNA, H/ACA box 67///eukaryotic translation initiation factor 4A1
205813_s_at	0.038833	0.000984	-3.65	-0.978948	-1.13	MAT1A	methionine adenosyltransferase 1A
224450_s_at	0.039675	0.00102	-3.63	-1.01333	-1.13	RIOK1	RIO kinase 1
227993_at	0.021514	0.000309	-4.07	0.118631	-1.14	METAP2	methionyl aminopeptidase 2
244025_at	0.0242543	0.000388	-3.99	-0.096963	-1.14	ITPRIP	inositol 1,4,5-trisphosphate receptor interacting protein
1569477_at	0.0314797	0.000652	-3.8	-0.590604	-1.25
213515_x_at	0.0259171	0.000445	-3.94	-0.227445	-1.14	HBG2///HBG1	hemoglobin subunit gamma 2///hemoglobin subunit gamma 1
235359_at	0.0445059	0.00124	-3.56	-1.1936	-1.14	NRROS	negative regulator of reactive oxygen species
219448_at	0.0073475	5.13e-05	-4.71	1.83263	-1.15	TMEM70	transmembrane protein 70
231882_at	0.0314797	0.000655	3.8	-0.594136	1.85
212195_at	0.0314797	0.000655	-3.8	-0.594977	-0.989	IL6ST	interleukin 6 signal transducer
227621_at	0.0314797	0.000656	-3.8	-0.595981	-0.761	WTAP	Wilms tumor 1 associated protein
1556067_a_at	0.0314797	0.000657	-3.79	-0.596927	-0.821	KDM6B	lysine demethylase 6B
218156_s_at	0.0314797	0.000657	-3.79	-0.597267	-0.853	TSR1	TSR1, ribosome maturation factor
205839_s_at	0.0151299	0.000176	-4.27	0.655848	-1.15	TSPOAP1	TSPO associated protein 1
238234_at	0.0314797	0.000658	-3.79	-0.598279	-0.261
223504_at	0.0193824	0.000264	-4.13	0.267636	-1.16	DNAJC27	DnaJ heat shock protein family (Hsp40) member C27
226922_at	0.0314797	0.000659	-3.79	-0.599551	-0.847	RANBP2	RAN binding protein 2
221426_s_at	0.0314797	0.000659	-3.79	-0.599738	-0.207	OR3A3	olfactory receptor family 3 subfamily A member 3
233952_s_at	0.0285074	0.00054	-3.87	-0.411331	-1.16	ZBTB21	zinc finger and BTB domain containing 21
201963_at	0.0477459	0.00138	-3.52	-1.29606	-1.16	ACSL1	acyl-CoA synthetase long-chain family member 1
221203_s_at	0.0315538	0.000662	3.79	-0.604249	0.578	YEATS2	YEATS domain containing 2
238624_at	0.0036739	1.55e-05	-5.13	2.98411	-1.17	LOC102724517///NLK	uncharacterized LOC102724517///nemo like kinase
235328_at	0.0315846	0.000664	-3.79	-0.606819	-0.527	PLXNC1	plexin C1
243184_at	0.0316022	0.000665	3.79	-0.60817	1.48
211684_s_at	0.0316212	0.000666	3.79	-0.610207	0.611	DYNC1I2	dynein cytoplasmic 1 intermediate chain 2
240561_at	0.0316212	0.000666	-3.79	-0.610382	-0.475	RAP2C-AS1	RAP2C antisense RNA 1
225539_at	0.0194236	0.000267	-4.12	0.256718	-1.17	ZBTB21	zinc finger and BTB domain containing 21
209252_at	0.0318772	0.000673	3.79	-0.619648	0.599	HARS2	histidyl-tRNA synthetase 2, mitochondrial
240806_at	0.0020542	5.13e-06	-5.52	4.04641	-1.19	RPL15	ribosomal protein L15
209302_at	0.0319297	0.000675	3.78	-0.62284	0.718	POLR2H	RNA polymerase II subunit H
220370_s_at	0.0166459	0.000204	-4.22	0.514816	-1.19	USP36	ubiquitin specific peptidase 36
238600_at	0.0319009	0.000674	-3.79	-0.62117	-1.19	JAKMIP1	janus kinase and microtubule interacting protein 1
218012_at	0.0040779	1.8e-05	-5.08	2.84084	-1.2	TSPYL2	TSPY like 2
240467_at	0.0320699	0.000682	-3.78	-0.632138	-1.2
210374_x_at	0.0320699	0.000682	-3.78	-0.632215	-0.543	PTGER3	prostaglandin E receptor 3
202130_at	0.0320699	0.000682	3.78	-0.632505	0.963	RIOK3	RIO kinase 3
1559848_at	0.0320699	0.000682	-3.78	-0.632803	-0.792	NSUN4	NOP2/Sun RNA methyltransferase family member 4
231907_at	0.0120209	0.000116	-4.42	1.05345	-1.2	ABL2	ABL proto-oncogene 2, non-receptor tyrosine kinase
232150_at	0.0320699	0.000684	3.78	-0.634763	0.857
224618_at	0.0320699	0.000684	3.78	-0.635129	0.736	PTBP3	polypyrimidine tract binding protein 3
217917_s_at	0.032111	0.000685	3.78	-0.637149	0.472	DYNLRB1	dynein light chain roadblock-type 1
225570_at	0.0137504	0.000145	-4.34	0.836647	-1.2	SLC41A1	solute carrier family 41 member 1
205858_at	0.0477792	0.00138	-3.52	-1.29906	-1.2	NGFR	nerve growth factor receptor
1554513_s_at	0.0321729	0.000688	3.78	-0.641398	0.868	CEP89	centrosomal protein 89
218197_s_at	0.0321952	0.00069	3.78	-0.642862	0.679	OXR1	oxidation resistance 1
233057_at	0.0477792	0.00138	-3.52	-1.29909	-1.21	HSPB8	heat shock protein family B (small) member 8
202200_s_at	0.0322796	0.000695	3.77	-0.649855	0.923	SRPK1	SRSF protein kinase 1
210152_at	0.0238061	0.000372	-4	-0.058739	-1.22	LILRB4	leukocyte immunoglobulin like receptor B4
236899_at	0.0322796	0.000695	-3.77	-0.650547	-0.258
206896_s_at	0.0354339	0.000822	-3.71	-0.808458	-1.22	GNG7	G protein subunit gamma 7
1552564_at	0.0322796	0.000696	-3.77	-0.651413	-0.153	NUDT9P1	nudix hydrolase 9 pseudogene 1
204753_s_at	0.0316971	0.000668	-3.79	-0.613471	-1.23	HLF	HLF, PAR bZIP transcription factor
1555539_at	0.0322796	0.000696	-3.77	-0.65231	-0.169	SDS	serine dehydratase
209193_at	0.0367625	0.000887	-3.68	-0.880513	-1.25	PIM1	Pim-1 proto-oncogene, serine/threonine kinase
201220_x_at	0.0323313	0.000698	3.77	-0.654888	0.838	CTBP2	C-terminal binding protein 2
216609_at	0.0323876	0.0007	3.77	-0.657334	0.996	TXN	thioredoxin
1552711_a_at	0.0019231	4.43e-06	-5.57	4.18756	-1.26	CYB5D1	cytochrome b5 domain containing 1
226370_at	0.0026645	9.34e-06	-5.31	3.46952	-1.26	KLHL15	kelch like family member 15
208056_s_at	0.0321729	0.000688	-3.78	-0.640689	-1.26	CBFA2T3	CBFA2/RUNX1 translocation partner 3
217824_at	0.0325979	0.000708	-3.77	-0.667367	-0.968	UBE2J1	ubiquitin conjugating enzyme E2 J1
221611_s_at	0.0325979	0.000708	-3.77	-0.66764	-0.51	PHF7	PHD finger protein 7
223960_s_at	0.0490984	0.00145	-3.5	-1.34516	-1.26	CDIP1	cell death inducing p53 target 1
201561_s_at	0.0326071	0.000709	3.77	-0.669299	0.68	CLSTN1	calsyntenin 1
226694_at	0.0251692	0.000419	-3.96	-0.170786	-1.27	PALM2-AKAP2///AKAP2	PALM2-AKAP2 readthrough///A-kinase anchoring protein 2
224992_s_at	0.0329487	0.000719	3.76	-0.682091	0.88	CMIP	c-Maf inducing protein
202861_at	0.0297394	0.00058	-3.84	-0.478911	-1.27	MIR6883///PER1	microRNA 6883///period circadian clock 1
220358_at	0.0493953	0.00147	-3.5	-1.35319	-1.28	BATF3	basic leucine zipper ATF-like transcription factor 3
212581_x_at	0.0330252	0.000722	3.76	-0.686247	0.802	GAPDH	glyceraldehyde-3-phosphate dehydrogenase
228972_at	0.0330252	0.000722	-3.76	-0.686884	-0.778	PITPNA-AS1	PITPNA antisense RNA 1
236728_at	0.0330252	0.000723	-3.76	-0.687218	-0.887	LNPEP	leucyl and cystinyl aminopeptidase
205027_s_at	0.0390785	0.000995	-3.64	-0.988958	-1.29	MAP3K8	mitogen-activated protein kinase kinase kinase 8
200790_at	0.0084841	6.44e-05	-4.63	1.61543	-1.3	ODC1	ornithine decarboxylase 1
209681_at	0.0405468	0.00106	-3.62	-1.04842	-1.3	SLC19A2	solute carrier family 19 member 2
206380_s_at	0.0213897	0.000305	-4.07	0.129121	-1.31	CFP	complement factor properdin
224910_at	0.0331429	0.000729	3.76	-0.695129	0.757	CARHSP1	calcium regulated heat stable protein 1
41387_r_at	0.000383	1.89e-07	-6.69	7.22427	-1.32	KDM6B	lysine demethylase 6B
212196_at	0.0035026	1.44e-05	-5.16	3.05643	-1.32	IL6ST	interleukin 6 signal transducer
236621_at	0.0193784	0.000264	-4.13	0.269112	-1.32	RPS27	ribosomal protein S27
239648_at	0.0252195	0.000421	-3.96	-0.175801	-1.32	DCUN1D3	defective in cullin neddylation 1 domain containing 3
207075_at	0.013467	0.000138	-4.36	0.88509	-1.35	NLRP3	NLR family pyrin domain containing 3
229757_at	0.0333963	0.000737	-3.75	-0.706102	-0.567
1554182_at	0.0463857	0.00132	-3.54	-1.25789	-1.35	TRIM74///TRIM73	tripartite motif containing 74///tripartite motif containing 73
235030_at	0.0253342	0.000427	-3.95	-0.189416	-1.37	NXPE3	neurexophilin and PC-esterase domain family member 3
1560346_at	0.0335702	0.000744	-3.75	-0.714111	-0.351
239525_at	0.0335702	0.000745	3.75	-0.715754	0.849	CTTNBP2NL	CTTNBP2 N-terminal like
240094_at	0.0335702	0.000745	-3.75	-0.715827	-0.909
205237_at	0.0045033	2.16e-05	-5.01	2.6643	-1.38	FCN1	ficolin 1
216913_s_at	0.0335702	0.000745	-3.75	-0.716471	-0.855	RRP12	ribosomal RNA processing 12 homolog
211547_s_at	0.0337237	0.000749	-3.75	-0.721561	-0.568	PAFAH1B1	platelet activating factor acetylhydrolase 1b regulatory subunit 1
1556321_a_at	0.0124554	0.000125	-4.39	0.984138	-1.38	MESDC1	mesoderm development candidate 1
218361_at	0.0337925	0.000753	3.74	-0.725665	0.835	GOLPH3L	golgi phosphoprotein 3 like
226022_at	0.033553	0.000742	-3.75	-0.71209	-1.38	SASH1	SAM and SH3 domain containing 1
210380_s_at	0.0337925	0.000753	-3.74	-0.726591	-0.204	CACNA1G	calcium voltage-gated channel subunit alpha1 G
232606_at	0.0353683	0.000816	-3.71	-0.802096	-1.38	ANK2	ankyrin 2, neuronal
220845_at	0.0338983	0.000757	-3.74	-0.731093	-0.143	ACOXL	acyl-CoA oxidase-like
227859_at	0.00206	5.39e-06	-5.5	3.99894	-1.39	DNAJC27	DnaJ heat shock protein family (Hsp40) member C27
1553133_at	0.0269408	0.000481	-3.91	-0.301178	-1.39	C9orf72	chromosome 9 open reading frame 72
1553645_at	0.028001	0.000524	-3.88	-0.382126	-1.39	CCDC141	coiled-coil domain containing 141
201441_at	0.0341842	0.000766	3.74	-0.742118	0.421	COX6B1	cytochrome c oxidase subunit 6B1
236031_x_at	0.0341865	0.000767	-3.74	-0.742951	-0.416	FREM1	FRAS1 related extracellular matrix 1
243961_at	0.0342116	0.000768	-3.74	-0.745044	-0.025	LOC100505622	uncharacterized LOC100505622
225048_at	0.0342116	0.000769	-3.74	-0.745474	-0.739	PHF10	PHD finger protein 10
200798_x_at	0.0350973	0.000803	-3.72	-0.786848	-1.39	MCL1	BCL2 family apoptosis regulator
229465_s_at	0.036051	0.000858	-3.7	-0.849552	-1.39	PTPRS	protein tyrosine phosphatase, receptor type S
235102_x_at	0.0342362	0.000771	-3.74	-0.748169	-0.759	SNORD3D///SNORD3C///SNORD3B-2///SNORD3A///SNORD3B-1	small nucleolar RNA, C/D box 3D///small nucleolar RNA, C/D box 3C///small nucleolar RNA, C/D box 3B-2///small nucleolar RNA, C/D box 3A///small nucleolar RNA, C/D box 3B-1
238649_at	0.0087552	6.87e-05	-4.61	1.55353	-1.42	PITPNC1	phosphatidylinositol transfer protein, cytoplasmic 1
207072_at	0.0194236	0.000267	-4.12	0.257746	-1.42	IL18RAP	interleukin 18 receptor accessory protein
235122_at	0.028001	0.000523	-3.88	-0.381869	-1.42	HIVEP3	human immunodeficiency virus type I enhancer binding protein 3
201794_s_at	0.0346266	0.000782	3.73	-0.761943	0.542	SMG7	SMG7, nonsense mediated mRNA decay factor
226229_s_at	0.0346466	0.000784	-3.73	-0.763922	-0.904	SSU72	SSU72 homolog, RNA polymerase II CTD phosphatase
224616_at	0.0346466	0.000784	3.73	-0.764016	0.465	DYNC1LI2	dynein cytoplasmic 1 light intermediate chain 2
226911_at	0.0421464	0.00115	-3.59	-1.12136	-1.42	EGFLAM	EGF like, fibronectin type III and laminin G domains
224925_at	0.0333908	0.000736	-3.75	-0.704379	-1.43	PREX1	phosphatidylinositol-3,4,5-trisphosphate dependent Rac exchange factor 1
230075_at	0.0198336	0.000276	-4.11	0.226721	-1.44	RAB39B	RAB39B, member RAS oncogene family
204386_s_at	0.0348581	0.000791	3.73	-0.772811	0.516	MRPL57	mitochondrial ribosomal protein L57
211297_s_at	0.0350232	0.000796	3.72	-0.77896	0.873	CDK7	cyclin dependent kinase 7
217540_at	0.028001	0.000521	-3.88	-0.378003	-1.44	NXPE3	neurexophilin and PC-esterase domain family member 3
1557459_at	0.0350232	0.000797	-3.72	-0.779553	-1.62
215838_at	0.0002995	1.24e-07	-6.84	7.62696	-1.45	LILRA5	leukocyte immunoglobulin like receptor A5
229926_at	0.0158074	0.000187	-4.25	0.596221	-1.46	MIR3682	microRNA 3682
236106_at	0.0350446	0.0008	-3.72	-0.782827	-0.605
1556185_a_at	0.0350446	0.0008	-3.72	-0.783708	-1.85
208855_s_at	0.0350446	0.000801	3.72	-0.783917	0.524	STK24	serine/threonine kinase 24
244546_at	0.0221111	0.000328	-4.05	0.062624	-1.46	CYCS	cytochrome c, somatic
226333_at	0.0407184	0.00107	-3.61	-1.06125	-1.46	IL6R	interleukin 6 receptor
209972_s_at	0.0351199	0.000804	3.72	-0.788209	0.865	AIMP2	aminoacyl tRNA synthetase complex interacting multifunctional protein 2
225736_at	0.0351709	0.000807	3.72	-0.790978	0.679	FBXO22	F-box protein 22
208707_at	0.0007455	7.09e-07	-6.22	5.95216	-1.47	EIF5	eukaryotic translation initiation factor 5
205225_at	0.0297619	0.000582	-3.84	-0.48229	-1.47	ESR1	estrogen receptor 1
223533_at	0.0356159	0.000835	-3.71	-0.823804	-1.47	LOC101927933///LRRC8C	uncharacterized LOC101927933///leucine rich repeat containing 8 family member C
228220_at	0.0353205	0.000813	3.72	-0.798291	0.631	FCHO2	FCH domain only 2
229688_at	0.0353205	0.000814	-3.72	-0.799381	-0.281	PRDM11	PR/SET domain 11
227512_at	0.0353205	0.000814	3.72	-0.799519	0.477	MEX3A	mex-3 RNA binding family member A
229454_at	0.0353205	0.000814	-3.72	-0.799603	-0.921	BCLAF1	BCL2 associated transcription factor 1
239250_at	0.0343666	0.000775	-3.73	-0.753293	-1.48	ZNF542P	zinc finger protein 542, pseudogene
205945_at	0.0176683	0.000227	-4.18	0.412737	-1.49	IL6R	interleukin 6 receptor
219334_s_at	0.0307825	0.000619	-3.82	-0.541259	-1.49	NABP1	nucleic acid binding protein 1
212744_at	0.0354197	0.000819	3.71	-0.805881	0.567	BBS4	Bardet-Biedl syndrome 4
204392_at	0.0354197	0.000819	-3.71	-0.80599	-0.213	CAMK1	calcium/calmodulin dependent protein kinase I
228749_at	0.0428373	0.00117	-3.58	-1.14078	-1.5	ZDBF2	zinc finger DBF-type containing 2
227178_at	0.0488625	0.00144	-3.5	-1.33603	-1.5	CELF2	CUGBP, Elav-like family member 2
207316_at	0.0019574	4.62e-06	-5.56	4.14733	-1.51	HAS1	hyaluronan synthase 1
212888_at	0.0354339	0.000822	-3.71	-0.809349	-0.549	DICER1	dicer 1, ribonuclease III
211143_x_at	0.0180357	0.000237	-4.16	0.372263	-1.51	NR4A1	nuclear receptor subfamily 4 group A member 1
208932_at	0.0354707	0.000825	3.71	-0.811813	0.825	PPP4C	protein phosphatase 4 catalytic subunit
209530_at	0.0355712	0.000828	3.71	-0.815227	0.88	CACNB3	calcium voltage-gated channel auxiliary subunit beta 3
230353_at	0.0355727	0.000829	-3.71	-0.816962	-0.662	MIR497HG///MIR497///MIR195///LOC284112	mir-497-195 cluster host gene///microRNA 497///microRNA 195///uncharacterized LOC284112
38487_at	0.0427566	0.00117	-3.58	-1.13774	-1.51	STAB1	stabilin 1
239823_at	0.0047374	2.38e-05	-4.98	2.57098	-1.52	LOC101927841	uncharacterized LOC101927841
201531_at	0.0069313	4.34e-05	-4.77	1.99401	-1.52	ZFP36	ZFP36 ring finger protein
232257_s_at	0.0355851	0.000831	-3.71	-0.819299	-1.28
204155_s_at	0.0355997	0.000833	-3.71	-0.8211	-0.817	SIK3	SIK family kinase 3
215311_at	0.0095534	7.92e-05	-4.55	1.41789	-1.52	NTRK3	neurotrophic receptor tyrosine kinase 3
232355_at	0.0330252	0.000723	-3.76	-0.68768	-1.53	SNORD114-3	small nucleolar RNA, C/D box 114-3
1560020_at	0.0355997	0.000834	3.71	-0.82264	0.779	DNAJC13	DnaJ heat shock protein family (Hsp40) member C13
215303_at	0.0373807	0.000922	-3.67	-0.917501	-1.53	DCLK1	doublecortin like kinase 1
219354_at	0.0356718	0.000837	-3.71	-0.826021	-0.597	KLHL26	kelch like family member 26
1569136_at	0.0015857	2.9e-06	-5.72	4.59535	-1.55	MGAT4A	mannosyl (alpha-1,3-)-glycoprotein beta-1,4-N-acetylglucosaminyltransferase, isozyme A
202431_s_at	0.0026645	9.24e-06	-5.31	3.47966	-1.55	MYC	v-myc avian myelocytomatosis viral oncogene homolog
244028_at	0.0358383	0.000843	-3.7	-0.83284	-0.569	MIR6125///USP15	microRNA 6125///ubiquitin specific peptidase 15
238071_at	0.0066795	3.94e-05	-4.8	2.08727	-1.55	LCN10	lipocalin 10
213989_x_at	0.0358383	0.000845	3.7	-0.834774	0.847	SETD4	SET domain containing 4
237542_at	0.0358383	0.000846	-3.7	-0.835862	-0.354
234987_at	0.0406375	0.00107	-3.62	-1.05682	-1.55	SAMHD1	SAM and HD domain containing deoxynucleoside triphosphate triphosphohydrolase 1
222060_at	0.0358383	0.000848	3.7	-0.838421	0.719	KRT8P12	keratin 8 pseudogene 12
1560999_a_at	0.0358383	0.000848	-3.7	-0.838534	-0.809
220027_s_at	0.0014303	2.3e-06	-5.8	4.81783	-1.56	RASIP1	Ras interacting protein 1
205756_s_at	0.0320699	0.000681	-3.78	-0.630814	-1.56	F8	coagulation factor VIII
223658_at	0.0358383	0.000849	3.7	-0.839203	0.734	KCNK6	potassium two pore domain channel subfamily K member 6
218625_at	0.0459804	0.00131	-3.54	-1.24485	-1.56	NRN1	neuritin 1
214442_s_at	0.0359303	0.000852	-3.7	-0.843078	-0.744	PIAS2	protein inhibitor of activated STAT 2
1558695_at	0.0359796	0.000854	3.7	-0.8451	1.79
208609_s_at	0.0124554	0.000125	-4.39	0.983932	-1.57	TNXB///TNXA	tenascin XB///tenascin XA (pseudogene)
206876_at	0.0268806	0.000478	-3.91	-0.295051	-1.57	SIM1	single-minded family bHLH transcription factor 1
228771_at	0.0342362	0.000771	-3.74	-0.747796	-1.59	GRK3	G protein-coupled receptor kinase 3
205876_at	0.0033301	1.35e-05	-5.18	3.11361	-1.6	LIFR	leukemia inhibitory factor receptor alpha
210589_s_at	0.036051	0.000859	3.7	-0.850906	0.76	GBAP1	glucosylceramidase beta pseudogene 1
212230_at	0.0180357	0.000238	-4.16	0.368544	-1.61	PLPP3	phospholipid phosphatase 3
207697_x_at	0.0176164	0.000225	-4.18	0.419281	-1.62	LILRB2	leukocyte immunoglobulin like receptor B2
209967_s_at	0.0251016	0.000415	-3.96	-0.161501	-1.62	CREM	cAMP responsive element modulator
225737_s_at	0.0361441	0.000864	3.69	-0.855927	0.583	FBXO22	F-box protein 22
207442_at	0.0325979	0.000708	-3.77	-0.668238	-1.62	CSF3	colony stimulating factor 3
1554319_at	0.0362227	0.000867	-3.69	-0.859483	-0.0309	RPS6KA5	ribosomal protein S6 kinase A5
230867_at	0.0421464	0.00115	-3.59	-1.12161	-1.62	COL6A6	collagen type VI alpha 6 chain
219296_at	0.0362227	0.000869	3.69	-0.860859	0.974	ZDHHC13	zinc finger DHHC-type containing 13
227791_at	0.025909	0.000439	-3.94	-0.215833	-1.63	SLC9A9	solute carrier family 9 member A9
244654_at	0.0497022	0.00148	-3.49	-1.36402	-1.63	MYO1G	myosin IG
228831_s_at	0.0123918	0.000123	-4.4	0.994466	-1.64	GNG7	G protein subunit gamma 7
1553243_at	0.0354339	0.000822	-3.71	-0.809341	-1.64	ITIH5	inter-alpha-trypsin inhibitor heavy chain family member 5
238695_s_at	0.0105739	9.19e-05	-4.5	1.27501	-1.65	RAB39B	RAB39B, member RAS oncogene family
228193_s_at	0.0102152	8.8e-05	-4.52	1.31627	-1.67	RGCC	regulator of cell cycle
218723_s_at	0.0140029	0.000151	-4.33	0.80146	-1.68	RGCC	regulator of cell cycle
64064_at	0.0367947	0.000889	-3.68	-0.882812	-1.68	GIMAP1-GIMAP5///GIMAP5	GIMAP1-GIMAP5 readthrough///GTPase, IMAP family member 5
226397_s_at	0.0070003	4.42e-05	-4.76	1.97672	-1.69	PHACTR1	phosphatase and actin regulator 1
210375_at	0.0084584	6.39e-05	-4.63	1.62296	-1.69	PTGER3	prostaglandin E receptor 3
214758_at	0.036803	0.00089	-3.68	-0.883738	-0.552	DCAF4	DDB1 and CUL4 associated factor 4
202542_s_at	0.0368095	0.000891	3.68	-0.884619	0.529	AIMP1	aminoacyl tRNA synthetase complex interacting multifunctional protein 1
1556047_s_at	0.0369242	0.000895	-3.68	-0.88892	-0.96	MAGEE1	MAGE family member E1
229414_at	0.0119011	0.000114	-4.43	1.07213	-1.7	PITPNC1	phosphatidylinositol transfer protein, cytoplasmic 1
216497_at	0.0369372	0.000896	-3.68	-0.890021	-0.471
223223_at	0.0369624	0.000897	3.68	-0.891376	0.871	ARV1	ARV1 homolog, fatty acid homeostasis modulator
235816_s_at	0.0370655	0.0009	-3.68	-0.894716	-0.872	RGL4	ral guanine nucleotide dissociation stimulator like 4
219993_at	0.0100591	8.64e-05	-4.52	1.33368	-1.73	SOX17	SRY-box 17
1560854_s_at	0.0371169	0.000904	-3.68	-0.898172	-0.52	ZNF107	zinc finger protein 107
207547_s_at	0.0194922	0.00027	-4.12	0.248314	-1.73	FAM107A	family with sequence similarity 107 member A
41386_i_at	0.0002995	1.32e-07	-6.82	7.57285	-1.74	KDM6B	lysine demethylase 6B
204271_s_at	0.0338378	0.000755	-3.74	-0.728632	-1.74	EDNRB	endothelin receptor type B
234311_s_at	0.0371169	0.000906	3.68	-0.900275	0.864	LOC101927446///GTPBP10	uncharacterized LOC101927446///GTP binding protein 10
211677_x_at	0.0371621	0.000908	-3.68	-0.902386	-0.22	CADM3	cell adhesion molecule 3
213960_at	0.0412034	0.0011	-3.61	-1.08118	-1.74	NTRK3	neurotrophic receptor tyrosine kinase 3
218028_at	0.0372295	0.00091	3.67	-0.905249	0.845	MIR6734///ELOVL1	microRNA 6734///ELOVL fatty acid elongase 1
203574_at	0.0388107	0.000983	-3.65	-0.977725	-1.75	NFIL3	nuclear factor, interleukin 3 regulated
242593_at	0.0372438	0.000913	-3.67	-0.908209	-0.723
235024_at	0.0490984	0.00145	-3.5	-1.34618	-1.75	JADE1	jade family PHD finger 1
226833_at	0.001559	2.79e-06	-5.73	4.63114	-1.77	CYB5D1	cytochrome b5 domain containing 1
210432_s_at	0.0061344	3.41e-05	-4.85	2.22475	-1.77	SCN3A	sodium voltage-gated channel alpha subunit 3
230892_at	0.0372438	0.000917	3.67	-0.911559	1.04
223996_s_at	0.0372438	0.000917	3.67	-0.912244	0.586	MRPL30	mitochondrial ribosomal protein L30
243204_at	0.0372438	0.000918	-3.67	-0.912627	-0.0269	LOC102725022	uncharacterized LOC102725022
222544_s_at	0.0372438	0.000918	3.67	-0.912718	0.852	WHSC1L1	Wolf-Hirschhorn syndrome candidate 1-like 1
207978_s_at	0.0070906	4.57e-05	-4.75	1.94499	-1.77	NR4A3	nuclear receptor subfamily 4 group A member 3
221827_at	0.0372438	0.000918	3.67	-0.913341	0.997	RBCK1	RANBP2-type and C3HC4-type zinc finger containing 1
214696_at	0.0164007	0.000199	-4.23	0.538279	-1.77	MIR22///MIR22HG	microRNA 22///MIR22 host gene
211776_s_at	0.0432353	0.00118	-3.58	-1.15325	-1.77	EPB41L3	erythrocyte membrane protein band 4.1 like 3
226109_at	0.0376162	0.000929	-3.67	-0.924819	-0.864	C21orf91	chromosome 21 open reading frame 91
204513_s_at	0.0045368	2.19e-05	-5.01	2.64911	-1.78	ELMO1	engulfment and cell motility 1
204343_at	0.0376484	0.000932	-3.67	-0.927022	-0.791	ABCA3	ATP binding cassette subfamily A member 3
206170_at	0.023186	0.000354	-4.02	-0.01005	-1.78	ADRB2	adrenoceptor beta 2
216233_at	0.0066352	3.88e-05	-4.81	2.10024	-1.8	CD163	CD163 molecule
201739_at	0.0187698	0.000253	-4.14	0.308485	-1.81	SGK1	serum/glucocorticoid regulated kinase 1
1561660_at	0.0379712	0.000944	-3.66	-0.939101	-0.402	SLC25A53	solute carrier family 25 member 53
225239_at	0.0379712	0.000944	3.66	-0.939615	0.637	MIR612///NEAT1	microRNA 612///nuclear paraspeckle assembly transcript 1 (non-protein coding)
200882_s_at	0.0379712	0.000944	3.66	-0.939648	0.639	PSMD4	proteasome 26S subunit, non-ATPase 4
216979_at	0.0446203	0.00124	-3.56	-1.19786	-1.81	NR4A3	nuclear receptor subfamily 4 group A member 3
1555151_s_at	0.0380134	0.000946	-3.66	-0.941678	-0.79	TDH	L-threonine dehydrogenase (pseudogene)
219880_at	0.0380244	0.000947	3.66	-0.942644	0.954	CTC-338M12.4	uncharacterized LOC101928649
1560599_a_at	0.0380685	0.000949	3.66	-0.94443	0.634	CEP89	centrosomal protein 89
204384_at	0.0381239	0.000952	3.66	-0.947058	0.743	GOLGA2	golgin A2
203342_at	0.0381239	0.000952	3.66	-0.947183	0.687	TIMM17B	translocase of inner mitochondrial membrane 17 homolog B (yeast)
202737_s_at	0.0381244	0.000952	3.66	-0.947885	0.838	LSM4	LSM4 homolog, U6 small nuclear RNA and mRNA degradation associated
213146_at	0.0026645	9.23e-06	-5.31	3.48109	-1.82	KDM6B	lysine demethylase 6B
52975_at	0.0382953	0.000958	-3.66	-0.953481	-0.309	MVB12B	multivesicular body subunit 12B
1566501_at	0.0383115	0.000959	-3.66	-0.954594	-0.216	LOC105375531	uncharacterized LOC105375531
205792_at	0.0172326	0.000215	-4.2	0.463724	-1.82	WISP2	WNT1 inducible signaling pathway protein 2
208447_s_at	0.038377	0.000963	-3.65	-0.957888	-0.403	PRPS1	phosphoribosyl pyrophosphate synthetase 1
225557_at	0.0176164	0.000225	-4.18	0.419998	-1.84	CSRNP1	cysteine and serine rich nuclear protein 1
221986_s_at	0.0385	0.000967	3.65	-0.961945	0.893	KLHL24	kelch like family member 24
227550_at	0.0450942	0.00127	-3.55	-1.21515	-1.84	GFRA1	GDNF family receptor alpha 1
235233_s_at	0.0385411	0.000969	-3.65	-0.964323	-0.708	GMEB1	glucocorticoid modulatory element binding protein 1
231041_at	0.0385673	0.000971	-3.65	-0.966065	-0.69	POLR1E	RNA polymerase I subunit E
1557477_at	0.0385673	0.000972	-3.65	-0.966855	-0.878	STIM1	stromal interaction molecule 1
235597_s_at	0.002603	8.59e-06	-5.34	3.55043	-1.85	RGPD2///RGPD1	RANBP2-like and GRIP domain containing 2///RANBP2-like and GRIP domain containing 1
209049_s_at	0.0386072	0.000974	3.65	-0.968679	0.732	ZMYND8	zinc finger MYND-type containing 8
220244_at	0.0275175	0.000504	-3.89	-0.346974	-1.85	LINC00312	long intergenic non-protein coding RNA 312
230511_at	0.0194031	0.000265	-4.12	0.264941	-1.86	CREM	cAMP responsive element modulator
224740_at	0.0386835	0.000978	3.65	-0.972586	0.658	SMIM15	small integral membrane protein 15
226991_at	0.0238061	0.000372	-4	-0.058568	-1.86	NFATC2	nuclear factor of activated T-cells 2
209840_s_at	0.030594	0.000611	-3.82	-0.528537	-1.86	LRRN3	leucine rich repeat neuronal 3
229487_at	0.0310674	0.000632	-3.81	-0.560844	-1.87	EBF1	early B-cell factor 1
220088_at	0.0454334	0.00128	-3.55	-1.22468	-1.87	C5AR1	complement component 5a receptor 1
1560049_at	0.0389922	0.000989	-3.64	-0.983483	-1.48
214582_at	0.0123856	0.000121	-4.4	1.00871	-1.88	PDE3B	phosphodiesterase 3B
241369_at	0.0059962	3.29e-05	-4.86	2.25917	-1.89	ADAMTS9-AS1	ADAMTS9 antisense RNA 1
204642_at	0.0241775	0.000384	-3.99	-0.088483	-1.9	S1PR1	sphingosine-1-phosphate receptor 1
201581_at	0.0390521	0.000994	-3.64	-0.987644	-0.78	TMX4	thioredoxin related transmembrane protein 4
227419_x_at	0.0275267	0.000505	-3.89	-0.348916	-1.9	PLAC9	placenta specific 9
206030_at	0.0372438	0.000916	-3.67	-0.911106	-1.91	ASPA	aspartoacylase
203956_at	0.0391464	0.000998	3.64	-0.991947	0.636	MORC2	MORC family CW-type zinc finger 2
228442_at	0.0230679	0.000351	-4.02	-0.004	-1.93	NFATC2	nuclear factor of activated T-cells 2
222164_at	0.0251682	0.000418	-3.96	-0.169346	-1.93	FGFR1	fibroblast growth factor receptor 1
209305_s_at	0.0477792	0.00138	-3.52	-1.29818	-1.93	GADD45B	growth arrest and DNA damage inducible beta
214913_at	0.011052	9.97e-05	-4.47	1.19753	-1.95	ADAMTS3	ADAM metallopeptidase with thrombospondin type 1 motif 3
214508_x_at	0.0371169	0.000905	-3.68	-0.899174	-1.95	CREM	cAMP responsive element modulator
229004_at	0.0372438	0.000918	-3.67	-0.91302	-1.96	ADAMTS15	ADAM metallopeptidase with thrombospondin type 1 motif 15
231863_at	0.0392613	0.00101	-3.64	-0.999542	-0.755	ING3	inhibitor of growth family member 3
214162_at	0.0392613	0.00101	-3.64	-1.0006	-0.571	ASXL3	additional sex combs like 3, transcriptional regulator
228325_at	0.0387406	0.000981	-3.65	-0.975342	-1.96	SPIDR	scaffolding protein involved in DNA repair
219070_s_at	0.0392832	0.00101	3.64	-1.00197	0.539	MOSPD3	motile sperm domain containing 3
1556985_at	0.0394111	0.00101	-3.64	-1.0057	-0.0579
209304_x_at	0.0294827	0.00057	-3.85	-0.462465	-1.98	GADD45B	growth arrest and DNA damage inducible beta
209841_s_at	0.0135113	0.000141	-4.35	0.866877	-1.99	LRRN3	leucine rich repeat neuronal 3
211105_s_at	0.0221111	0.000328	-4.05	0.061631	-1.99	NFATC1	nuclear factor of activated T-cells 1
230380_at	0.0224437	0.000335	-4.04	0.041598	-1.99	THAP2	THAP domain containing 2
226811_at	0.0479984	0.00139	-3.52	-1.30576	-1.99	FAM46C	family with sequence similarity 46 member C
206359_at	0.0019219	4.22e-06	-5.59	4.2346	-2.01	SOCS3	suppressor of cytokine signaling 3
233154_at	0.0398814	0.00103	-3.63	-1.02156	-0.273
228567_at	0.0399113	0.00103	3.63	-1.02294	0.953	GAN	gigaxonin
225575_at	0.0310674	0.000634	-3.81	-0.562791	-2.01	LIFR	leukemia inhibitory factor receptor alpha
240328_at	0.039952	0.00103	-3.63	-1.02523	-0.16
1561872_at	0.0400022	0.00104	-3.63	-1.02715	-0.568
1557658_at	0.0400022	0.00104	-3.63	-1.02795	-0.283
237554_at	0.0400022	0.00104	3.63	-1.02841	1.08
208438_s_at	0.0322419	0.000691	-3.78	-0.645037	-2.01	FGR	FGR proto-oncogene, Src family tyrosine kinase
217437_s_at	0.0401157	0.00104	-3.62	-1.0324	-0.936	TACC1	transforming acidic coiled-coil containing protein 1
205384_at	0.0075481	5.4e-05	-4.69	1.7845	-2.03	FXYD1	FXYD domain containing ion transport regulator 1
213351_s_at	0.0401248	0.00104	3.62	-1.03395	0.816	TMCC1	transmembrane and coiled-coil domain family 1
206093_x_at	0.0262067	0.000456	-3.93	-0.250912	-2.03	TNXB///TNXA	tenascin XB///tenascin XA (pseudogene)
209132_s_at	0.0403536	0.00105	3.62	-1.04063	0.643	COMMD4	COMM domain containing 4
225765_at	0.0403636	0.00105	3.62	-1.04212	0.726	TNPO1	transportin 1
213006_at	0.0418928	0.00113	-3.59	-1.10773	-2.03	CEBPD	CCAAT/enhancer binding protein delta
210873_x_at	0.0025792	8.14e-06	-5.36	3.60149	-2.05	APOBEC3A_B///APOBEC3A	APOBEC3A and APOBEC3B deletion hybrid///apolipoprotein B mRNA editing enzyme catalytic subunit 3A
203812_at	0.0038994	1.69e-05	-5.1	2.90151	-2.07	SLIT3	slit guidance ligand 3
225571_at	0.0271893	0.000487	-3.9	-0.312666	-2.07	LIFR	leukemia inhibitory factor receptor alpha
217236_x_at	0.0405752	0.00106	-3.62	-1.05001	-0.91	IGHV4-31///IGHM///IGHG4///IGHG3///IGHG1///IGHD///IGHA2///IGHA1///IGH	immunoglobulin heavy variable 4-31///immunoglobulin heavy constant mu///immunoglobulin heavy constant gamma 4 (G4m marker)///immunoglobulin heavy constant gamma 3 (G3m marker)///immunoglobulin heavy constant gamma 1 (G1m marker)///immunoglobulin heavy constant delta///immunoglobulin heavy constant alpha 2 (A2m marker)///immunoglobulin heavy constant alpha 1///immunoglobulin heavy locus
220037_s_at	0.038377	0.000963	-3.65	-0.958243	-2.1	LYVE1	lymphatic vessel endothelial hyaluronan receptor 1
227684_at	0.0405752	0.00106	-3.62	-1.05213	-0.499	S1PR2	sphingosine-1-phosphate receptor 2
209293_x_at	0.0405752	0.00106	-3.62	-1.05223	-0.843	ID4	inhibitor of DNA binding 4, HLH protein
214787_at	0.0405752	0.00106	-3.62	-1.05238	-0.801	DENND4A	DENN domain containing 4A
218706_s_at	0.0405759	0.00106	3.62	-1.05305	0.842	GRAMD3	GRAM domain containing 3
1568795_at	0.0406375	0.00107	-3.62	-1.05549	-0.399	LOC105373495	uncharacterized LOC105373495
244241_x_at	0.0406375	0.00107	3.62	-1.05654	1.5
210162_s_at	0.0005182	3.6e-07	-6.46	6.60438	-2.13	NFATC1	nuclear factor of activated T-cells 1
240240_at	0.0406375	0.00107	-3.61	-1.0571	-0.806
239559_at	0.0406682	0.00107	3.61	-1.05846	1.73
204273_at	0.0315846	0.000663	-3.79	-0.606104	-2.13	EDNRB	endothelin receptor type B
229404_at	0.0005182	3.48e-07	-6.47	6.63771	-2.16	TWIST2	twist family bHLH transcription factor 2
230077_at	0.0407184	0.00107	3.61	-1.06159	0.735	SDHAP2///SDHAP1///LOC220729///SDHA	succinate dehydrogenase complex flavoprotein subunit A pseudogene 2///succinate dehydrogenase complex flavoprotein subunit A pseudogene 1///succinate dehydrogenase complex flavoprotein subunit A pseudogene///succinate dehydrogenase complex flavoprotein subunit A
210275_s_at	0.0407301	0.00108	-3.61	-1.06251	-0.587	ZFAND5	zinc finger AN1-type containing 5
221031_s_at	0.0071731	4.68e-05	-4.74	1.92048	-2.16	APOLD1	apolipoprotein L domain containing 1
230372_at	0.0180357	0.00024	-4.16	0.358316	-2.16	HAS2	hyaluronan synthase 2
201236_s_at	0.0273235	0.000494	-3.9	-0.326858	-2.17	BTG2	BTG anti-proliferation factor 2
201928_at	0.0411187	0.00109	3.61	-1.0741	0.881	PKP4	plakophilin 4
202340_x_at	0.028001	0.000522	-3.88	-0.3797	-2.17	NR4A1	nuclear receptor subfamily 4 group A member 1
210838_s_at	0.0411187	0.00109	-3.61	-1.07737	-0.351	ACVRL1	activin A receptor like type 1
1559895_x_at	0.0411187	0.00109	-3.61	-1.07752	-0.781
216333_x_at	0.0238061	0.000372	-4	-0.057511	-2.19	TNXB///TNXA	tenascin XB///tenascin XA (pseudogene)
228399_at	0.0021938	6.02e-06	-5.46	3.89235	-2.21	OSR1	odd-skipped related transciption factor 1
215412_x_at	0.0411187	0.00109	3.61	-1.0781	0.732	PMS2P8	PMS1 homolog 2, mismatch repair system component pseudogene 8
235798_at	0.0089575	7.09e-05	-4.59	1.52277	-2.21	TMEM170B	transmembrane protein 170B
206701_x_at	0.0144464	0.000163	-4.3	0.725454	-2.22	EDNRB	endothelin receptor type B
229099_at	0.0412402	0.0011	3.6	-1.08318	0.707	UQCC3	ubiquinol-cytochrome c reductase complex assembly factor 3
203665_at	0.0216886	0.000316	-4.06	0.097828	-2.22	HMOX1	heme oxygenase 1
203072_at	0.0412552	0.0011	3.6	-1.0843	0.925	MYO1E	myosin IE
236268_at	0.041263	0.0011	-3.6	-1.08513	-0.849	SEC22C	SEC22 homolog C, vesicle trafficking protein
239283_at	0.0413877	0.00111	-3.6	-1.08879	-0.995	TMED5	transmembrane p24 trafficking protein 5
209614_at	0.0331429	0.000727	-3.76	-0.693418	-2.23	ADH1B	alcohol dehydrogenase 1B (class I), beta polypeptide
202180_s_at	0.0415676	0.00111	3.6	-1.09398	0.995	MVP	major vault protein
219563_at	0.0294827	0.00057	-3.85	-0.46318	-2.25	SYNE3///LINC00341	spectrin repeat containing nuclear envelope family member 3///long intergenic non-protein coding RNA 341
214156_at	0.0379712	0.000945	-3.66	-0.939937	-2.26	MYRIP	myosin VIIA and Rab interacting protein
200085_s_at	0.041771	0.00112	3.6	-1.1005	0.634	TCEB2	transcription elongation factor B subunit 2
217107_at	0.0418275	0.00112	-3.6	-1.10242	-0.314
AFFX-HUMGAPDH/M33197_3_at	0.0418357	0.00112	3.6	-1.10325	0.779	GAPDH	glyceraldehyde-3-phosphate dehydrogenase
235990_at	0.0418454	0.00112	3.6	-1.10419	0.856	LOC100130987	uncharacterized LOC100130987
221983_at	0.0418454	0.00113	3.6	-1.10521	0.572	FAM134A	family with sequence similarity 134 member A
212146_at	0.0418454	0.00113	-3.6	-1.10549	-0.464	PLEKHM2	pleckstrin homology and RUN domain containing M2
244860_at	0.0418454	0.00113	-3.6	-1.10602	-1.37
204622_x_at	0.0376484	0.000931	-3.67	-0.926385	-2.28	NR4A2	nuclear receptor subfamily 4 group A member 2
235735_at	0.0463857	0.00132	-3.54	-1.25803	-2.3	TNFSF8	tumor necrosis factor superfamily member 8
216248_s_at	0.0267029	0.000473	-3.91	-0.285501	-2.31	NR4A2	nuclear receptor subfamily 4 group A member 2
222997_s_at	0.0419887	0.00113	3.59	-1.11201	0.551	MRPS21	mitochondrial ribosomal protein S21
235502_at	0.0419887	0.00113	-3.59	-1.11243	-0.513	PPP2CA	protein phosphatase 2 catalytic subunit alpha
222317_at	0.0049007	2.55e-05	-4.96	2.50563	-2.32	PDE3B	phosphodiesterase 3B
214961_at	0.0242543	0.000389	-3.99	-0.101547	-2.32	MTUS2	microtubule associated tumor suppressor candidate 2
200878_at	0.0421383	0.00114	-3.59	-1.11779	-0.922	EPAS1	endothelial PAS domain protein 1
237252_at	0.0047465	2.43e-05	-4.97	2.54996	-2.34	THBD	thrombomodulin
1560937_at	0.0421464	0.00114	-3.59	-1.12015	-0.0864	RSU1	Ras suppressor protein 1
219530_at	0.0421464	0.00114	3.59	-1.12118	0.804	PALB2	partner and localizer of BRCA2
243813_at	0.0070216	4.47e-05	-4.76	1.96492	-2.34	LINC00968	long intergenic non-protein coding RNA 968
227613_at	0.0123858	0.000122	-4.4	1.00691	-2.35	ZNF331	zinc finger protein 331
235828_at	0.0421464	0.00115	3.59	-1.12168	0.788	PRELID2	PRELI domain containing 2
206064_s_at	0.0422551	0.00115	-3.59	-1.12474	-0.022	PPIL2	peptidylprolyl isomerase like 2
244476_at	0.042621	0.00116	3.58	-1.13349	1.2
218685_s_at	0.0427498	0.00116	3.58	-1.13696	0.734	SMUG1	single-strand-selective monofunctional uracil-DNA glycosylase 1
205612_at	0.029775	0.000583	-3.84	-0.483589	-2.35	MMRN1	multimerin 1
216843_x_at	0.0427758	0.00117	3.58	-1.13879	0.812	PMS2P1	PMS1 homolog 2, mismatch repair system component pseudogene 1
213451_x_at	0.0261329	0.000453	-3.93	-0.245159	-2.36	TNXB///TNXA	tenascin XB///tenascin XA (pseudogene)
218302_at	0.0430543	0.00118	3.58	-1.14616	0.541	PSENEN	presenilin enhancer gamma-secretase subunit
243259_at	0.0431333	0.00118	-3.58	-1.14852	-0.73	ATXN7	ataxin 7
229580_at	0.0390521	0.000992	-3.64	-0.986207	-2.36	CLSTN2	calsyntenin 2
225017_at	0.0431839	0.00118	3.58	-1.15125	0.794	CCDC14	coiled-coil domain containing 14
217995_at	0.0431839	0.00118	3.58	-1.15151	0.718	SQRDL	sulfide quinone reductase-like (yeast)
242680_at	0.0420814	0.00114	-3.59	-1.11578	-2.36	AVPR1A	arginine vasopressin receptor 1A
226639_at	0.0432496	0.00119	3.58	-1.15419	0.791	SFT2D3	SFT2 domain containing 3
209029_at	0.0435263	0.00119	3.57	-1.16082	0.603	COPS7A	COP9 signalosome subunit 7A
1558044_s_at	0.0435425	0.0012	-3.57	-1.16204	-0.453	EXOSC6	exosome component 6
205809_s_at	0.0435425	0.0012	3.57	-1.16258	0.92	WASL	Wiskott-Aldrich syndrome like
212038_s_at	0.0435425	0.0012	3.57	-1.16305	0.813	VDAC1	voltage dependent anion channel 1
203887_s_at	0.0141573	0.000157	-4.31	0.763502	-2.38	THBD	thrombomodulin
219837_s_at	0.0437303	0.0012	-3.57	-1.16835	-0.138	CYTL1	cytokine like 1
1562416_at	0.0439162	0.00121	3.57	-1.17297	1.24
243046_at	0.0440682	0.00122	-3.57	-1.17717	-0.604
218681_s_at	0.0440682	0.00122	-3.57	-1.17788	-0.673	SDF2L1	stromal cell derived factor 2 like 1
226580_at	0.0440682	0.00122	-3.57	-1.17809	-0.714	BRMS1L	breast cancer metastasis-suppressor 1-like
205498_at	0.0391695	0.001	-3.64	-0.99453	-2.38	GHR	growth hormone receptor
205361_s_at	0.0442823	0.00122	3.56	-1.18389	0.623	PFDN4	prefoldin subunit 4
223592_s_at	0.0443111	0.00123	3.56	-1.18565	0.59	RNF135	ring finger protein 135
232667_at	0.0443111	0.00123	-3.56	-1.18575	-0.585
211686_s_at	0.0444056	0.00123	-3.56	-1.18837	-0.666	MAK16	MAK16 homolog
205854_at	0.044408	0.00123	3.56	-1.18904	0.793	TULP3	tubby like protein 3
204154_at	0.0479137	0.00139	-3.52	-1.30351	-2.39	CDO1	cysteine dioxygenase type 1
242920_at	0.0444417	0.00123	-3.56	-1.191	-0.816
221065_s_at	0.0445042	0.00124	-3.56	-1.19294	-0.199	CHST8	carbohydrate sulfotransferase 8
206432_at	0.0119764	0.000115	-4.42	1.06245	-2.41	HAS2	hyaluronan synthase 2
206067_s_at	0.0234156	0.000361	-4.01	-0.029853	-2.42	WT1	Wilms tumor 1
230773_at	0.0445878	0.00124	-3.56	-1.19656	-0.843	ZNF385D	zinc finger protein 385D
206932_at	0.0314797	0.00065	-3.8	-0.587283	-2.42	CH25H	cholesterol 25-hydroxylase
230636_s_at	0.044623	0.00124	-3.56	-1.19854	-0.852	KLF9	Kruppel like factor 9
205478_at	0.0487657	0.00143	-3.51	-1.33193	-2.42	PPP1R1A	protein phosphatase 1 regulatory inhibitor subunit 1A
218240_at	0.0447548	0.00125	3.56	-1.20296	0.458	NKIRAS2	NFKB inhibitor interacting Ras like 2
1556121_at	0.0447548	0.00125	-3.56	-1.20316	-0.89	NAP1L1	nucleosome assembly protein 1 like 1
201318_s_at	0.0448673	0.00125	3.56	-1.20614	0.632	MYL12B///MYL12A	myosin light chain 12B///myosin light chain 12A
206264_at	0.0449932	0.00126	-3.55	-1.20939	-0.0251	GPLD1	glycosylphosphatidylinositol specific phospholipase D1
227697_at	0.0137768	0.000147	-4.34	0.828408	-2.43	SOCS3	suppressor of cytokine signaling 3
1559683_at	0.0450472	0.00126	-3.55	-1.21227	-0.0683
1554588_a_at	0.0450472	0.00126	3.55	-1.21236	0.868	TTC30B	tetratricopeptide repeat domain 30B
210146_x_at	0.0026291	8.81e-06	-5.33	3.52573	-2.45	LILRB2	leukocyte immunoglobulin like receptor B2
226856_at	0.0259171	0.000444	-3.94	-0.226445	-2.47	TMEM110-MUSTN1///MUSTN1///TMEM110	TMEM110-MUSTN1 readthrough///musculoskeletal, embryonic nuclear protein 1///transmembrane protein 110
203888_at	0.0137504	0.000146	-4.34	0.835136	-2.5	THBD	thrombomodulin
211663_x_at	0.0141464	0.000156	-4.31	0.769752	-2.5	PTGDS	prostaglandin D2 synthase
225972_at	0.0452363	0.00127	-3.55	-1.21937	-0.772	TMEM64	transmembrane protein 64
212050_at	0.04531	0.00127	3.55	-1.22151	0.708	WIPF2	WAS/WASL interacting protein family member 2
221795_at	0.0330647	0.000725	-3.76	-0.690386	-2.55	NTRK2	neurotrophic receptor tyrosine kinase 2
225040_s_at	0.0454413	0.00128	3.55	-1.22545	0.676	RPE	ribulose-5-phosphate-3-epimerase
1554351_a_at	0.0456279	0.00129	3.55	-1.22992	0.468	TIPRL	TOR signaling pathway regulator
217398_x_at	0.0457864	0.00129	3.54	-1.23556	0.77	GAPDH	glyceraldehyde-3-phosphate dehydrogenase
238931_at	0.0457864	0.00129	-3.54	-1.23557	-0.688	LOC284009///METTL16	uncharacterized LOC284009///methyltransferase like 16
238835_at	0.0273472	0.000498	-3.9	-0.334184	-2.6	AVPR1A	arginine vasopressin receptor 1A
223467_at	0.0155534	0.000182	-4.26	0.620548	-2.62	RASD1	ras related dexamethasone induced 1
204066_s_at	0.0458579	0.0013	3.54	-1.23769	0.865	AGAP1	ArfGAP with GTPase domain, ankyrin repeat and PH domain 1
235849_at	0.0110719	0.0001	-4.47	1.18993	-2.63	SCARA5	scavenger receptor class A member 5
1564796_at	0.0372438	0.000912	-3.67	-0.907068	-2.63	EMP1	epithelial membrane protein 1
202242_at	0.0307313	0.000615	-3.82	-0.535372	-2.66	TSPAN7	tetraspanin 7
229015_at	0.0458719	0.0013	-3.54	-1.24092	-0.882
41397_at	0.0458719	0.0013	-3.54	-1.24101	-0.211	ZNF821	zinc finger protein 821
222988_s_at	0.0459804	0.00131	3.54	-1.24442	0.936	TMEM9	transmembrane protein 9
219059_s_at	0.0044205	2.06e-05	-5.03	2.70816	-2.72	LYVE1	lymphatic vessel endothelial hyaluronan receptor 1
218386_x_at	0.0459804	0.00131	-3.54	-1.24509	-0.567	USP16	ubiquitin specific peptidase 16
213895_at	0.0141464	0.000156	-4.31	0.76931	-2.72	EMP1	epithelial membrane protein 1
238933_at	0.0460842	0.00131	3.54	-1.24838	0.936	IRS1	insulin receptor substrate 1
240410_at	0.0462908	0.00132	-3.54	-1.25319	-1.93
201454_s_at	0.0463527	0.00132	3.54	-1.25559	0.662	NPEPPS	aminopeptidase puromycin sensitive
213247_at	0.0154487	0.000181	-4.26	0.628479	-2.73	SVEP1	sushi, von Willebrand factor type A, EGF and pentraxin domain containing 1
214370_at	0.0321266	0.000686	-3.78	-0.63842	-2.76	S100A8	S100 calcium binding protein A8
211748_x_at	0.0450942	0.00126	-3.55	-1.2149	-2.79	PTGDS	prostaglandin D2 synthase
244130_at	0.0463857	0.00132	-3.54	-1.25826	-0.09	HTR2A	5-hydroxytryptamine receptor 2A
215783_s_at	0.0463857	0.00133	-3.54	-1.25891	-0.73	ALPL	alkaline phosphatase, liver/bone/kidney
232930_at	0.0463857	0.00133	3.53	-1.25955	0.799	DOCK1	dedicator of cytokinesis 1
212422_at	0.0463857	0.00133	-3.53	-1.25993	-0.458	PDCD11	programmed cell death 11
226472_at	0.0465877	0.00133	-3.53	-1.26462	-0.699	PPIL4	peptidylprolyl isomerase like 4
217794_at	0.0465883	0.00133	3.53	-1.26551	0.711	PRR13	proline rich 13
204591_at	0.0262796	0.000458	-3.93	-0.254543	-2.81	CHL1	cell adhesion molecule L1 like
220287_at	0.0207506	0.000291	-4.09	0.174893	-2.82	ADAMTS9	ADAM metallopeptidase with thrombospondin type 1 motif 9
239262_at	0.0467455	0.00134	-3.53	-1.27019	-2.2
201348_at	0.019216	0.000261	-4.13	0.279681	-2.83	GPX3	glutathione peroxidase 3
208862_s_at	0.0469413	0.00135	3.53	-1.27532	0.858	TMX2-CTNND1///CTNND1	TMX2-CTNND1 readthrough (NMD candidate)///catenin delta 1
229382_at	0.0471618	0.00136	-3.53	-1.28032	-0.264	LOC101928718///FAM212B	uncharacterized LOC101928718///family with sequence similarity 212 member B
205382_s_at	0.0213707	0.000304	-4.07	0.13231	-2.83	CFD	complement factor D
212115_at	0.0474253	0.00137	3.52	-1.28675	0.886	HN1L	hematological and neurological expressed 1 like
222486_s_at	0.0238918	0.000376	-4	-0.068831	-2.83	ADAMTS1	ADAM metallopeptidase with thrombospondin type 1 motif 1
238884_at	0.0474517	0.00137	3.52	-1.28849	1.16
213237_at	0.0474517	0.00137	3.52	-1.28906	0.904	KNOP1	lysine rich nucleolar protein 1
216690_at	0.0477459	0.00138	-3.52	-1.29556	-0.0742	OR7C1	olfactory receptor family 7 subfamily C member 1
214091_s_at	0.0144209	0.000162	-4.3	0.732626	-2.85	GPX3	glutathione peroxidase 3
213791_at	0.0040896	1.83e-05	-5.07	2.82136	-2.86	PENK	proenkephalin
202318_s_at	0.0477792	0.00138	-3.52	-1.29868	-0.529	SENP6	SUMO1/sentrin specific peptidase 6
39402_at	0.000915	9.85e-07	-6.1	5.63507	-2.93	IL1B	interleukin 1 beta
207977_s_at	0.0031893	1.27e-05	-5.2	3.17266	-2.97	DPT	dermatopontin
218085_at	0.0478071	0.00139	3.52	-1.30023	0.64	CHMP5	charged multivesicular body protein 5
1556211_a_at	0.0478778	0.00139	3.52	-1.30221	1.56
212187_x_at	0.0351709	0.000807	-3.72	-0.791087	-2.97	PTGDS	prostaglandin D2 synthase
223623_at	0.0465883	0.00134	-3.53	-1.26583	-2.97	C2orf40	chromosome 2 open reading frame 40
1557053_s_at	0.0480235	0.00139	-3.52	-1.30696	-0.505	UBE2G2	ubiquitin conjugating enzyme E2 G2
212832_s_at	0.0480235	0.0014	3.52	-1.30743	0.665	CKAP5	cytoskeleton associated protein 5
201973_s_at	0.0481092	0.0014	3.51	-1.31008	0.479	CCZ1B///CCZ1	CCZ1 homolog B, vacuolar protein trafficking and biogenesis associated///CCZ1 homolog, vacuolar protein trafficking and biogenesis associated
205863_at	0.0019075	4.15e-06	-5.59	4.24991	-2.98	S100A12	S100 calcium binding protein A12
217168_s_at	0.0481285	0.0014	-3.51	-1.31126	-0.877	HERPUD1	homocysteine inducible ER protein with ubiquitin like domain 1
204575_s_at	0.0019468	4.56e-06	-5.56	4.16005	-3	MMP19	matrix metallopeptidase 19
209074_s_at	0.0049451	2.58e-05	-4.95	2.4936	-3.01	FAM107A	family with sequence similarity 107 member A
235613_at	0.0483448	0.00141	3.51	-1.31724	0.923
233559_s_at	0.0483994	0.00141	3.51	-1.31889	0.823	WDFY1	WD repeat and FYVE domain containing 1
222634_s_at	0.0484091	0.00141	3.51	-1.31966	0.877	TBL1XR1	transducin (beta)-like 1 X-linked receptor 1
203959_s_at	0.0486014	0.00142	-3.51	-1.32397	-0.624	ZBTB40	zinc finger and BTB domain containing 40
209446_s_at	0.0487657	0.00143	3.51	-1.32878	1.49
210840_s_at	0.0487657	0.00143	3.51	-1.3292	0.534	IQGAP1	IQ motif containing GTPase activating protein 1
223097_at	0.0487657	0.00143	3.51	-1.32982	0.458	ADPRHL2	ADP-ribosylhydrolase like 2
222162_s_at	0.0347906	0.000789	-3.73	-0.770221	-3.02	ADAMTS1	ADAM metallopeptidase with thrombospondin type 1 motif 1
235086_at	0.0079051	5.86e-05	-4.66	1.7065	-3.11	THBS1	thrombospondin 1
220055_at	0.0487657	0.00143	-3.51	-1.33104	-0.122	ZNF287	zinc finger protein 287
213071_at	0.0040877	1.82e-05	-5.07	2.82573	-3.12	DPT	dermatopontin
218730_s_at	0.0392402	0.001	-3.64	-0.997576	-3.2	OGN	osteoglycin
204342_at	0.0487657	0.00143	3.51	-1.33242	0.683	SLC25A24	solute carrier family 25 member 24
224689_at	0.0487818	0.00143	3.51	-1.33331	0.621	MANBAL	mannosidase beta like
1568768_s_at	0.0002728	1.02e-07	-6.92	7.81884	-3.23	BRE-AS1	BRE antisense RNA 1
214038_at	0.0238918	0.000376	-4	-0.069409	-3.23	CCL8	C-C motif chemokine ligand 8
205067_at	0.00111	1.4e-06	-5.98	5.29632	-3.4	IL1B	interleukin 1 beta
226483_at	0.0489162	0.00144	3.5	-1.33823	0.847	TMEM68	transmembrane protein 68
221796_at	0.0390521	0.000993	-3.64	-0.987492	-3.44	NTRK2	neurotrophic receptor tyrosine kinase 2
227058_at	0.0156774	0.000184	-4.25	0.609842	-3.52	MEDAG	mesenteric estrogen dependent adipogenesis
208335_s_at	0.0237987	0.000371	-4	-0.055108	-3.52	ACKR1	atypical chemokine receptor 1 (Duffy blood group)
229795_at	0.0490984	0.00145	3.5	-1.34516	1.29
212474_at	0.0490984	0.00145	3.5	-1.34541	0.964	AVL9	AVL9 cell migration associated
225085_at	0.0490984	0.00145	3.5	-1.34607	0.66	USP40	ubiquitin specific peptidase 40
229839_at	0.0086713	6.74e-05	-4.61	1.57229	-3.7	SCARA5	scavenger receptor class A member 5
216598_s_at	0.0307905	0.00062	-3.82	-0.542363	-3.71	CCL2	C-C motif chemokine ligand 2
229689_s_at	0.0491789	0.00146	3.5	-1.34849	1.08
209763_at	0.0314618	0.000647	-3.8	-0.58317	-3.85	CHRDL1	chordin like 1
213068_at	0.0020542	5.02e-06	-5.53	4.0668	-3.89	DPT	dermatopontin
202768_at	0.0174172	0.000221	-4.19	0.435581	-3.97	FOSB	FosB proto-oncogene, AP-1 transcription factor subunit
227576_at	0.0495089	0.00147	3.5	-1.35708	0.714
207672_at	0.0495428	0.00147	-3.5	-1.3583	-0.226	RFX4	regulatory factor X4
201929_s_at	0.0495484	0.00147	3.5	-1.35898	0.949	PKP4	plakophilin 4
233674_at	0.0496078	0.00148	-3.49	-1.36098	-1.11
209612_s_at	0.0362568	0.00087	-3.69	-0.862466	-3.97	ADH1B	alcohol dehydrogenase 1B (class I), beta polypeptide
209959_at	0.004202	1.92e-05	-5.05	2.77606	-4.06	NR4A3	nuclear receptor subfamily 4 group A member 3
206211_at	0.0007451	6.62e-07	-6.24	6.0182	-4.07	SELE	selectin E
222071_s_at	0.049812	0.00149	-3.49	-1.36684	-0.846	SLCO4C1	solute carrier organic anion transporter family member 4C1
213453_x_at	0.0499532	0.00149	3.49	-1.3702	0.824	GAPDH	glyceraldehyde-3-phosphate dehydrogenase
203460_s_at	0.0499532	0.00149	3.49	-1.37065	0.563	PSEN1	presenilin 1
209613_s_at	0.036051	0.000859	-3.7	-0.850713	-4.3	ADH1B	alcohol dehydrogenase 1B (class I), beta polypeptide
1555465_at	0.0499926	0.0015	-3.49	-1.37302	-0.0413	MCOLN2	mucolipin 2
206157_at	0.0017333	3.61e-06	-5.64	4.38342	-5.02	PTX3	pentraxin 3
233648_at	0.0499926	0.0015	-3.49	-1.37394	-1.25
209725_at	0.0499926	0.0015	-3.49	-1.37453	-0.56	UTP20	UTP20, small subunit processome component
205207_at	0.0012466	1.78e-06	-5.89	5.06636	-5.19	IL6	interleukin 6
242541_at	0.0500014	0.0015	-3.49	-1.37557	-0.118	ABCA9	ATP binding cassette subfamily A member 9
219298_at	0.050164	0.00151	-3.49	-1.37921	-1.25	ECHDC3	enoyl-CoA hydratase domain containing 3
225496_s_at	0.050164	0.00151	3.49	-1.37983	1.11	SYTL2	synaptotagmin like 2
219340_s_at	0.050164	0.00151	-3.49	-1.38033	-0.597	CLN8	ceroid-lipofuscinosis, neuronal 8
219668_at	0.0502949	0.00151	-3.49	-1.38356	-0.188	GDAP1L1	ganglioside induced differentiation associated protein 1 like 1
211580_s_at	0.0502949	0.00151	-3.49	-1.38392	-0.462	PIK3R3	phosphoinositide-3-kinase regulatory subunit 3
204377_s_at	0.0503506	0.00152	-3.48	-1.38613	-0.697	DCAF1	DDB1 and CUL4 associated factor 1
226893_at	0.0503506	0.00152	-3.48	-1.38655	-0.922	ABL2	ABL proto-oncogene 2, non-receptor tyrosine kinase
224799_at	0.0503506	0.00152	3.48	-1.38767	1.09	NDFIP2	Nedd4 family interacting protein 2
240057_at	0.0503506	0.00152	-3.48	-1.38836	-0.626
218805_at	0.0503506	0.00152	-3.48	-1.3886	-2.05	GIMAP1-GIMAP5///GIMAP5	GIMAP1-GIMAP5 readthrough///GTPase, IMAP family member 5
220289_s_at	0.0503506	0.00152	3.48	-1.38882	1.92	AIM1L	absent in melanoma 1-like
1554755_a_at	0.0503506	0.00152	-3.48	-1.38894	-0.873	MTUS2	microtubule associated tumor suppressor candidate 2
229220_x_at	0.0504575	0.00153	-3.48	-1.39149	-0.447	NOM1	nucleolar protein with MIF4G domain 1
205765_at	0.0505159	0.00153	3.48	-1.39361	3.26	CYP3A5	cytochrome P450 family 3 subfamily A member 5
226245_at	0.0505159	0.00153	3.48	-1.39371	1.34	KCTD1	potassium channel tetramerization domain containing 1
1555634_a_at	0.0505212	0.00153	-3.48	-1.39438	-0.307	LILRA5	leukocyte immunoglobulin like receptor A5
226262_at	0.050551	0.00153	-3.48	-1.39559	-0.699	DHX33	DEAH-box helicase 33
233081_at	0.050551	0.00153	-3.48	-1.39649	-0.0488
228376_at	0.050551	0.00153	-3.48	-1.39663	-2.21	GGTA1P	glycoprotein, alpha-galactosyltransferase 1 pseudogene
234995_at	0.0506022	0.00154	3.48	-1.39814	1.26	SPICE1	spindle and centriole associated protein 1
201956_s_at	0.0506504	0.00154	3.48	-1.3996	0.714	GNPAT	glyceronephosphate O-acyltransferase
242662_at	0.0507052	0.00154	3.48	-1.40118	1.32	PCSK6	proprotein convertase subtilisin/kexin type 6
238936_at	0.0508806	0.00155	-3.48	-1.40499	-0.544	TMEM178B	transmembrane protein 178B
235885_at	0.0509017	0.00155	-3.48	-1.40627	-1.84	P2RY12	purinergic receptor P2Y12
208820_at	0.0509017	0.00155	3.48	-1.4065	0.481	PTK2	protein tyrosine kinase 2
201319_at	0.0509438	0.00155	3.48	-1.40784	0.454	MYL12A	myosin light chain 12A
218883_s_at	0.050955	0.00155	3.48	-1.40886	2.28	CENPU	centromere protein U
211135_x_at	0.050955	0.00156	-3.47	-1.40934	-0.897	LILRB3	leukocyte immunoglobulin like receptor B3
229276_at	0.050955	0.00156	3.47	-1.40973	1.78	IGSF9	immunoglobulin superfamily member 9
212486_s_at	0.0509818	0.00156	-3.47	-1.41079	-1.58	FYN	FYN proto-oncogene, Src family tyrosine kinase
239333_x_at	0.0511665	0.00156	-3.47	-1.41474	-0.271
206992_s_at	0.0512011	0.00157	-3.47	-1.41594	-0.236	ATP5S	ATP synthase, H+ transporting, mitochondrial Fo complex subunit s (factor B)
201044_x_at	0.0512486	0.00157	-3.47	-1.41737	-0.79	DUSP1	dual specificity phosphatase 1
226297_at	0.0513554	0.00157	-3.47	-1.41988	-0.556	HIPK3	homeodomain interacting protein kinase 3
225232_at	0.0514581	0.00158	-3.47	-1.42232	-0.819	MTMR12	myotubularin related protein 12
203166_at	0.0514856	0.00158	3.47	-1.42451	0.649	CFDP1	craniofacial development protein 1
1569150_x_at	0.0514856	0.00158	3.47	-1.42471	1.83	PDLIM7	PDZ and LIM domain 7
229367_s_at	0.0514856	0.00158	-3.47	-1.42504	-2.15	GIMAP6	GTPase, IMAP family member 6
203380_x_at	0.0514856	0.00158	-3.47	-1.42505	-0.482	SRSF5	serine and arginine rich splicing factor 5
217730_at	0.0515236	0.00158	3.47	-1.42683	1.05	MIR6513///TMBIM1	microRNA 6513///transmembrane BAX inhibitor motif containing 1
230269_at	0.0515236	0.00159	3.47	-1.42686	1.87	B3GALT5	beta-1,3-galactosyltransferase 5
207886_s_at	0.0515616	0.00159	-3.47	-1.42811	-0.0537	CALCR	calcitonin receptor
220416_at	0.0516957	0.00159	-3.47	-1.43141	-1.23	ATP8B4	ATPase phospholipid transporting 8B4 (putative)
209703_x_at	0.0516957	0.00159	-3.47	-1.43172	-0.64	METTL7A	methyltransferase like 7A
209744_x_at	0.0516957	0.00159	3.47	-1.43238	0.778	ITCH	itchy E3 ubiquitin protein ligase
203039_s_at	0.0516957	0.0016	3.47	-1.43392	0.505	NDUFS1	NADH:ubiquinone oxidoreductase core subunit S1
200021_at	0.0516957	0.0016	3.47	-1.43417	0.488	CFL1	cofilin 1
40612_at	0.0516957	0.0016	-3.47	-1.43426	-0.467	DOPEY1	dopey family member 1
203845_at	0.0516957	0.0016	-3.46	-1.43444	-1.12	KAT2B	lysine acetyltransferase 2B
239100_x_at	0.0518216	0.0016	-3.46	-1.43791	-0.211	PCNX1	pecanex homolog 1 (Drosophila)
235245_at	0.0518216	0.0016	3.46	-1.43858	1.53	TMEM92	transmembrane protein 92
225806_at	0.0518216	0.00161	3.46	-1.43873	1.61	AJUBA	ajuba LIM protein
203313_s_at	0.0518216	0.00161	3.46	-1.43894	0.71	TGIF1	TGFB induced factor homeobox 1
227708_at	0.0518535	0.00161	-3.46	-1.44007	-1.3	EEF1A1	eukaryotic translation elongation factor 1 alpha 1
210655_s_at	0.0519023	0.00161	-3.46	-1.44175	-0.406	FOXO3B///FOXO3	forkhead box O3B pseudogene///forkhead box O3
237183_at	0.0519023	0.00161	3.46	-1.4426	2.41	GALNT5	polypeptide N-acetylgalactosaminyltransferase 5
204268_at	0.0519023	0.00161	3.46	-1.44303	4.07	S100A2	S100 calcium binding protein A2
216019_x_at	0.0519023	0.00161	-3.46	-1.44316	-0.33	MIR6716///PHLDB1	microRNA 6716///pleckstrin homology like domain family B member 1
1569542_at	0.0519437	0.00162	3.46	-1.44446	1.11	ADGRA3	adhesion G protein-coupled receptor A3
203320_at	0.0520514	0.00162	-3.46	-1.44695	-1.2	SH2B3	SH2B adaptor protein 3
200797_s_at	0.0521623	0.00162	-3.46	-1.4495	-0.58	MCL1	BCL2 family apoptosis regulator
213899_at	0.0522701	0.00163	-3.46	-1.45199	-0.833	METAP2	methionyl aminopeptidase 2
209925_at	0.0524147	0.00163	3.46	-1.45513	1.79	OCLN	occludin
205401_at	0.0524469	0.00164	3.46	-1.45626	0.754	AGPS	alkylglycerone phosphate synthase
217033_x_at	0.0525663	0.00164	-3.45	-1.4593	-0.391	NTRK3	neurotrophic receptor tyrosine kinase 3
211932_at	0.0525663	0.00164	-3.45	-1.45949	-0.404	HNRNPA3	heterogeneous nuclear ribonucleoprotein A3
202797_at	0.0525705	0.00164	-3.45	-1.46011	-0.561	SACM1L	SAC1 suppressor of actin mutations 1-like (yeast)
203791_at	0.05265	0.00165	-3.45	-1.46208	-0.803	DMXL1	Dmx like 1
228419_at	0.0527747	0.00165	-3.45	-1.46501	-0.227	METRN	meteorin, glial cell differentiation regulator
218039_at	0.0527747	0.00165	3.45	-1.46539	2.06	NUSAP1	nucleolar and spindle associated protein 1
210858_x_at	0.0528438	0.00166	-3.45	-1.46774	-1.01	ATM	ATM serine/threonine kinase
1556373_a_at	0.0528438	0.00166	3.45	-1.46854	0.84	FAM185A	family with sequence similarity 185 member A
225235_at	0.0528438	0.00166	3.45	-1.46869	0.695	TSPAN17	tetraspanin 17
235476_at	0.0528438	0.00166	3.45	-1.46881	1.64	TRIM59///IFT80	tripartite motif containing 59///intraflagellar transport 80
207574_s_at	0.0528699	0.00166	-3.45	-1.47051	-1.89	GADD45B	growth arrest and DNA damage inducible beta
202721_s_at	0.0528699	0.00166	3.45	-1.47159	1.04	GFPT1	glutamine--fructose-6-phosphate transaminase 1
212226_s_at	0.0528699	0.00166	-3.45	-1.47192	-1.31	PLPP3	phospholipid phosphatase 3
218498_s_at	0.0528699	0.00166	3.45	-1.47204	1.64	ERO1A	endoplasmic reticulum oxidoreductase 1 alpha
1562194_at	0.0528699	0.00166	-3.45	-1.47232	-1.57
207610_s_at	0.0528699	0.00166	-3.45	-1.47295	-1.25	ADGRE2	adhesion G protein-coupled receptor E2
217518_at	0.0528699	0.00167	3.45	-1.47309	1.28	MYOF	myoferlin
225880_at	0.0528746	0.00167	3.45	-1.47393	0.689	TOR1AIP2	torsin 1A interacting protein 2
204005_s_at	0.0528746	0.00167	3.45	-1.47433	0.823	PAWR	pro-apoptotic WT1 regulator
235529_x_at	0.0528746	0.00167	-3.45	-1.4748	-1.07	SAMHD1	SAM and HD domain containing deoxynucleoside triphosphate triphosphohydrolase 1
228150_at	0.0529053	0.00167	3.45	-1.47589	1.42	SEC16B	SEC16 homolog B, endoplasmic reticulum export factor
220038_at	0.0529532	0.00167	-3.45	-1.47728	-1.19	C8orf44-SGK3///SGK3	C8orf44-SGK3 readthrough///serum/glucocorticoid regulated kinase family member 3
206355_at	0.0529573	0.00167	-3.45	-1.47852	-0.943	GNAL	G protein subunit alpha L
212444_at	0.0529573	0.00168	3.45	-1.47946	2.23	GPRC5A	G protein-coupled receptor class C group 5 member A
219636_s_at	0.0529573	0.00168	3.45	-1.47982	0.916	ARMC9	armadillo repeat containing 9
224333_s_at	0.0529573	0.00168	3.45	-1.48137	0.441	MRPS5	mitochondrial ribosomal protein S5
204254_s_at	0.0529573	0.00168	3.45	-1.48169	1.04	VDR	vitamin D (1,25- dihydroxyvitamin D3) receptor
232688_at	0.0529573	0.00168	-3.45	-1.48198	-0.807	BMP2K	BMP2 inducible kinase
205565_s_at	0.0529573	0.00168	-3.45	-1.482	-0.693	FXN	frataxin
244356_at	0.0529573	0.00168	3.45	-1.48216	1.18
235924_at	0.0529573	0.00168	3.45	-1.48278	1.78	FRK	fyn related Src family tyrosine kinase
210007_s_at	0.0529573	0.00168	3.45	-1.4833	1.14	GPD2	glycerol-3-phosphate dehydrogenase 2
229752_at	0.0529573	0.00168	-3.45	-1.484	-0.606	IKZF4	IKAROS family zinc finger 4
219233_s_at	0.0529573	0.00169	3.44	-1.48422	1.59	GSDMB	gasdermin B
219509_at	0.0529573	0.00169	-3.44	-1.48439	-0.0875	MYOZ1	myozenin 1
217226_s_at	0.0530717	0.00169	3.44	-1.48695	0.778	SFXN3	sideroflexin 3
225707_at	0.0530888	0.00169	3.44	-1.48779	0.626	ARL6IP6	ADP ribosylation factor like GTPase 6 interacting protein 6
1559529_at	0.0531109	0.00169	3.44	-1.48872	0.797	PTK2	protein tyrosine kinase 2
204863_s_at	0.0532115	0.0017	-3.44	-1.49103	-0.968	IL6ST	interleukin 6 signal transducer
208555_x_at	0.0532485	0.0017	3.44	-1.49222	1.53	CST2	cystatin SA
211336_x_at	0.0532695	0.0017	-3.44	-1.49312	-0.955	LILRB1	leukocyte immunoglobulin like receptor B1
213951_s_at	0.0533107	0.0017	3.44	-1.4944	0.764	PSMC3IP	PSMC3 interacting protein
236651_at	0.0533107	0.00171	-3.44	-1.49559	-1.12	KALRN	kalirin, RhoGEF kinase
1563225_a_at	0.0533107	0.00171	-3.44	-1.49564	-0.0213
219183_s_at	0.0533107	0.00171	-3.44	-1.49669	-1.06	CYTH4	cytohesin 4
221582_at	0.0533107	0.00171	3.44	-1.49723	1.62	HIST3H2A	histone cluster 3, H2a
224200_s_at	0.0533107	0.00171	3.44	-1.49748	0.672	RAD18	RAD18, E3 ubiquitin protein ligase
202276_at	0.0533107	0.00171	3.44	-1.4976	0.483	SHFM1	split hand/foot malformation (ectrodactyly) type 1
203849_s_at	0.0534133	0.00171	-3.44	-1.50017	-0.448	KIF1A	kinesin family member 1A
205787_x_at	0.0534133	0.00171	3.44	-1.50047	0.682	LOC441155///ZC3H11A	zinc finger CCCH-type domain-containing-like///zinc finger CCCH-type containing 11A
203502_at	0.0534342	0.00172	3.44	-1.50137	1.16	BPGM	bisphosphoglycerate mutase
203779_s_at	0.0537202	0.00173	3.44	-1.50693	1.41	MPZL2	myelin protein zero like 2
229910_at	0.0537202	0.00173	-3.44	-1.50744	-1.75	SHE	Src homology 2 domain containing E
238331_at	0.0537204	0.00173	-3.44	-1.508	-0.103	SPRN	shadow of prion protein homolog (zebrafish)
218928_s_at	0.0537204	0.00173	3.44	-1.50864	1.11	SLC37A1	solute carrier family 37 member 1
218897_at	0.0537204	0.00173	3.43	-1.50908	0.947	TMEM177	transmembrane protein 177
217620_s_at	0.0537204	0.00173	3.43	-1.50957	1.14	PIK3CB	phosphatidylinositol-4,5-bisphosphate 3-kinase catalytic subunit beta
242515_x_at	0.0538213	0.00174	3.43	-1.51195	0.776	AKIP1	A-kinase interacting protein 1
213116_at	0.0538213	0.00174	3.43	-1.51239	1.05	NEK3	NIMA related kinase 3
222714_s_at	0.0538386	0.00174	3.43	-1.51322	1.33	LACTB2	lactamase beta 2
242759_at	0.0538433	0.00174	3.43	-1.51384	1.05
213221_s_at	0.0539281	0.00174	-3.43	-1.51625	-1.2	SIK2	salt inducible kinase 2
228481_at	0.0539281	0.00174	3.43	-1.51682	2.53
211557_x_at	0.0539281	0.00174	-3.43	-1.5169	-0.459	SLCO2B1	solute carrier organic anion transporter family member 2B1
215549_x_at	0.0540569	0.00175	3.43	-1.51967	1.42	CTAGE8///CTAGE4///CTAGE9	CTAGE family member 8///CTAGE family member 4///CTAGE family member 9
234072_at	0.054131	0.00175	-3.43	-1.52148	-1.22	SEMA4A	semaphorin 4A
217234_s_at	0.0542897	0.00176	3.43	-1.52475	1.1	EZR	ezrin
231467_at	0.0543547	0.00176	-3.43	-1.52664	-0.694
227731_at	0.0543547	0.00176	-3.43	-1.52693	-0.457	CNBP	CCHC-type zinc finger nucleic acid binding protein
243570_at	0.0543717	0.00177	-3.43	-1.52823	-0.575	SPCS2	signal peptidase complex subunit 2
220952_s_at	0.0543717	0.00177	3.43	-1.52884	1.25	PLEKHA5	pleckstrin homology domain containing A5
1555858_at	0.0543717	0.00177	3.43	-1.52886	1.27	THUMPD3-AS1	THUMPD3 antisense RNA 1
201761_at	0.0543717	0.00177	-3.43	-1.52933	-0.833	MTHFD2	methylenetetrahydrofolate dehydrogenase (NADP+ dependent) 2, methenyltetrahydrofolate cyclohydrolase
209417_s_at	0.0544246	0.00177	3.43	-1.53077	0.891	IFI35	interferon induced protein 35
209205_s_at	0.0546227	0.00178	3.42	-1.5347	1.17	LMO4	LIM domain only 4
217771_at	0.0546372	0.00178	3.42	-1.53547	1.96	GOLM1	golgi membrane protein 1
1569348_at	0.0547495	0.00178	-3.42	-1.53792	-0.21	LOC102725451///TPTEP1	uncharacterized LOC102725451///transmembrane phosphatase with tensin homology pseudogene 1
219228_at	0.0547656	0.00179	-3.42	-1.53878	-1.96	ZNF331	zinc finger protein 331
1566518_at	0.0547656	0.00179	-3.42	-1.53925	-1.85
219126_at	0.0548066	0.00179	-3.42	-1.54075	-0.713	PHF10	PHD finger protein 10
224831_at	0.0548066	0.00179	-3.42	-1.54126	-0.879	CPEB4	cytoplasmic polyadenylation element binding protein 4
204829_s_at	0.0548066	0.00179	-3.42	-1.54153	-1.79	FOLR2	folate receptor beta
223165_s_at	0.0548331	0.00179	3.42	-1.54287	1.19	IP6K2	inositol hexakisphosphate kinase 2
241726_at	0.0548331	0.00179	3.42	-1.54303	1.61
242635_s_at	0.0548389	0.0018	3.42	-1.54365	1.26	NAPEPLD	N-acyl phosphatidylethanolamine phospholipase D
209627_s_at	0.0548614	0.0018	3.42	-1.54456	1.63	OSBPL3	oxysterol binding protein like 3
212964_at	0.0548761	0.0018	-3.42	-1.54533	-0.66	HIC2	hypermethylated in cancer 2
203955_at	0.0549981	0.0018	3.42	-1.54803	1.08	PPP1R26	protein phosphatase 1 regulatory subunit 26
225770_at	0.0549981	0.0018	3.42	-1.54845	0.493	RSPRY1	ring finger and SPRY domain containing 1
228273_at	0.0550183	0.00181	3.42	-1.55027	1.83	PRR11	proline rich 11
212472_at	0.0550183	0.00181	3.42	-1.5509	1.29	MICAL2	microtubule associated monooxygenase, calponin and LIM domain containing 2
213627_at	0.0550183	0.00181	3.42	-1.55102	0.541	MAGED2	MAGE family member D2
206542_s_at	0.0550183	0.00181	-3.42	-1.55138	-0.822	SMARCA2	SWI/SNF related, matrix associated, actin dependent regulator of chromatin, subfamily a, member 2
214617_at	0.0550183	0.00181	-3.42	-1.5514	-1.55	PRF1	perforin 1
227420_at	0.0551653	0.00182	3.42	-1.55547	1.28	TNFAIP8L1	TNF alpha induced protein 8 like 1
241679_at	0.0551653	0.00182	-3.42	-1.5556	-1.76
223316_at	0.0551653	0.00182	-3.42	-1.55585	-2.13	CCDC3	coiled-coil domain containing 3
226190_at	0.0551653	0.00182	3.42	-1.55598	0.787	MAP3K13	mitogen-activated protein kinase kinase kinase 13
230100_x_at	0.0552497	0.00182	3.42	-1.55794	1.62	PAK1	p21 (RAC1) activated kinase 1
212683_at	0.0552998	0.00183	-3.41	-1.5593	-0.902	SLC25A44	solute carrier family 25 member 44
213245_at	0.0553033	0.00183	-3.41	-1.55988	-1.72	ADCY1	adenylate cyclase 1
204621_s_at	0.0553119	0.00183	-3.41	-1.56055	-1.99	NR4A2	nuclear receptor subfamily 4 group A member 2
212681_at	0.0554032	0.00183	-3.41	-1.56261	-1.75	EPB41L3	erythrocyte membrane protein band 4.1 like 3
210694_s_at	0.0554296	0.00184	3.41	-1.56429	0.82	MID1	midline 1
213729_at	0.0554296	0.00184	3.41	-1.56448	0.519	PRPF40A	pre-mRNA processing factor 40 homolog A
222505_at	0.0554296	0.00184	3.41	-1.56473	0.954	LMBR1	limb development membrane protein 1
205200_at	0.0554296	0.00184	-3.41	-1.56547	-1.83	EXOSC7///CLEC3B	exosome component 7///C-type lectin domain family 3 member B
208614_s_at	0.0554296	0.00184	3.41	-1.56564	1.11	FLNB	filamin B
217326_x_at	0.0554457	0.00184	-3.41	-1.56643	-0.164	IL23A///TRBV19	interleukin 23 subunit alpha///T cell receptor beta variable 19
225655_at	0.0557009	0.00185	3.41	-1.57133	2.02	UHRF1	ubiquitin like with PHD and ring finger domains 1
209365_s_at	0.0557009	0.00185	3.41	-1.57176	2.27	ECM1	extracellular matrix protein 1
235952_at	0.0557457	0.00185	3.41	-1.57316	1.23	DGKH	diacylglycerol kinase eta
213974_at	0.0557457	0.00185	-3.41	-1.5737	-1.81	ADAMTSL3	ADAMTS like 3
226189_at	0.0557457	0.00185	3.41	-1.57422	1.7	ITGB8	integrin subunit beta 8
201325_s_at	0.0557457	0.00186	-3.41	-1.57554	-1.75	EMP1	epithelial membrane protein 1
213667_at	0.0557457	0.00186	3.41	-1.57559	1.22	TMEM265///SRCAP	transmembrane protein 265///Snf2-related CREBBP activator protein
217504_at	0.0557457	0.00186	-3.41	-1.5756	-1.93	ABCA6	ATP binding cassette subfamily A member 6
215134_at	0.0558069	0.00186	-3.41	-1.57714	-0.816	PI4K2A	phosphatidylinositol 4-kinase type 2 alpha
211378_x_at	0.0558666	0.00186	3.41	-1.57866	0.437	LOC101060363///PPIA	peptidyl-prolyl cis-trans isomerase A pseudogene///peptidylprolyl isomerase A
202712_s_at	0.0559023	0.00187	3.41	-1.57987	2.7	CKMT1A///CKMT1B	creatine kinase, mitochondrial 1A///creatine kinase, mitochondrial 1B
243594_x_at	0.0559023	0.00187	3.41	-1.58077	1.94	SPIRE2	spire type actin nucleation factor 2
227243_s_at	0.0559023	0.00187	-3.41	-1.58079	-1.25	EBF3	early B-cell factor 3
225599_s_at	0.0559153	0.00187	3.41	-1.58186	1.07	TRIQK	triple QxxK/R motif containing
201826_s_at	0.0559153	0.00187	3.41	-1.58204	1.5	SCCPDH	saccharopine dehydrogenase (putative)
209326_at	0.0559389	0.00187	3.41	-1.58294	1.14	SLC35A2	solute carrier family 35 member A2
239796_x_at	0.0560549	0.00188	-3.4	-1.58613	-0.133	TIRAP	TIR domain containing adaptor protein
234000_s_at	0.0560549	0.00188	3.4	-1.58665	1.1	HACD3	3-hydroxyacyl-CoA dehydratase 3
202759_s_at	0.0560549	0.00188	-3.4	-1.5869	-1.41	PALM2-AKAP2///AKAP2	PALM2-AKAP2 readthrough///A-kinase anchoring protein 2
209790_s_at	0.0560549	0.00188	3.4	-1.58693	1.08	CASP6	caspase 6
201427_s_at	0.0560595	0.00188	-3.4	-1.58789	-1.55	SEPP1	selenoprotein P, plasma, 1
212650_at	0.0560595	0.00188	3.4	-1.58802	1.01	EHBP1	EH domain binding protein 1
223640_at	0.0561916	0.00189	-3.4	-1.59074	-1.43	HCST	hematopoietic cell signal transducer
233289_at	0.0562057	0.00189	-3.4	-1.59148	-1.36
206718_at	0.0562128	0.00189	-3.4	-1.59211	-0.185	LMO1	LIM domain only 1
206094_x_at	0.0563373	0.0019	3.4	-1.59469	2.6	UGT1A3///UGT1A1///UGT1A4///UGT1A9///UGT1A5///UGT1A6///UGT1A7///UGT1A8///UGT1A10	UDP glucuronosyltransferase family 1 member A3///UDP glucuronosyltransferase family 1 member A1///UDP glucuronosyltransferase family 1 member A4///UDP glucuronosyltransferase family 1 member A9///UDP glucuronosyltransferase family 1 member A5///UDP glucuronosyltransferase family 1 member A6///UDP glucuronosyltransferase family 1 member A7///UDP glucuronosyltransferase family 1 member A8///UDP glu…
226231_at	0.0564176	0.0019	3.4	-1.59653	0.683	PAWR	pro-apoptotic WT1 regulator
217894_at	0.0565199	0.0019	3.4	-1.59874	0.943	KCTD3	potassium channel tetramerization domain containing 3
203833_s_at	0.0565822	0.00191	3.4	-1.60027	0.621	TGOLN2	trans-golgi network protein 2
210832_x_at	0.05667	0.00191	-3.4	-1.60223	-0.596	PTGER3	prostaglandin E receptor 3
201960_s_at	0.0568926	0.00192	-3.4	-1.60641	-0.714	MYCBP2	MYC binding protein 2, E3 ubiquitin protein ligase
1568877_a_at	0.0570688	0.00193	3.39	-1.60993	1.43	ACBD5	acyl-CoA binding domain containing 5
211978_x_at	0.0570688	0.00193	3.39	-1.61032	0.426	LOC101060363///PPIA	peptidyl-prolyl cis-trans isomerase A pseudogene///peptidylprolyl isomerase A
224624_at	0.0572197	0.00193	3.39	-1.6133	1.05	LRRC8A	leucine rich repeat containing 8 family member A
203964_at	0.0573982	0.00194	3.39	-1.61721	0.853	NMI	N-myc and STAT interactor
204172_at	0.0573982	0.00194	3.39	-1.61722	0.747	CPOX	coproporphyrinogen oxidase
213841_at	0.0574392	0.00194	-3.39	-1.6184	-0.79	TNR	tenascin R
218727_at	0.0575305	0.00195	3.39	-1.62039	0.843	SLC38A7	solute carrier family 38 member 7
230778_at	0.057546	0.00195	3.39	-1.62178	1.03
224825_at	0.057546	0.00195	3.39	-1.62205	1.18	DNTTIP1	deoxynucleotidyltransferase terminal interacting protein 1
219345_at	0.057546	0.00195	3.39	-1.62216	0.668	BOLA1	bolA family member 1
207966_s_at	0.0575518	0.00195	3.39	-1.62275	0.455	GLG1	golgi glycoprotein 1
218230_at	0.0575729	0.00196	3.39	-1.6236	0.644	ARFIP1	ADP ribosylation factor interacting protein 1
201072_s_at	0.057622	0.00196	3.39	-1.6251	0.601	SMARCC1	SWI/SNF related, matrix associated, actin dependent regulator of chromatin subfamily c member 1
202078_at	0.057622	0.00196	-3.39	-1.62541	-0.686	COPS3	COP9 signalosome subunit 3
202920_at	0.0576707	0.00196	-3.39	-1.62704	-3.05	ANK2	ankyrin 2, neuronal
225590_at	0.0576707	0.00197	3.39	-1.62826	1.46	SH3RF1	SH3 domain containing ring finger 1
225871_at	0.0576707	0.00197	3.39	-1.62885	1.31	STEAP2	STEAP2 metalloreductase
1562373_at	0.0576707	0.00197	-3.39	-1.62898	-0.268	ITPR1	inositol 1,4,5-trisphosphate receptor type 1
234604_at	0.0576707	0.00197	3.39	-1.62925	0.96
227771_at	0.0576707	0.00197	-3.39	-1.62968	-1.51	LIFR	leukemia inhibitory factor receptor alpha
214974_x_at	0.0576707	0.00197	3.39	-1.62972	3.83	CXCL5	C-X-C motif chemokine ligand 5
202297_s_at	0.057885	0.00198	3.38	-1.63369	0.48	RER1	retention in endoplasmic reticulum sorting receptor 1
231050_at	0.0579603	0.00198	-3.38	-1.6354	-0.753	HRASLS5	HRAS like suppressor family member 5
229497_at	0.0580527	0.00198	-3.38	-1.63739	-1.35	ANKDD1A	ankyrin repeat and death domain containing 1A
212446_s_at	0.0580947	0.00199	3.38	-1.63892	1.19	CERS6	ceramide synthase 6
220900_at	0.0580947	0.00199	-3.38	-1.63907	-0.347
213138_at	0.058106	0.00199	-3.38	-1.63975	-0.997	ARID5A	AT-rich interaction domain 5A
222216_s_at	0.0581091	0.00199	3.38	-1.64046	0.532	MRPL17	mitochondrial ribosomal protein L17
1555735_a_at	0.0581091	0.00199	-3.38	-1.64117	-0.29	BAP1	BRCA1 associated protein 1
243296_at	0.0581091	0.00199	-3.38	-1.6413	-1.9	NAMPT	nicotinamide phosphoribosyltransferase
232406_at	0.0582095	0.002	3.38	-1.64342	1.1	LOC105372526	uncharacterized LOC105372526
223816_at	0.0583015	0.002	-3.38	-1.64565	-0.0884	SLC46A2	solute carrier family 46 member 2
219424_at	0.0583015	0.002	-3.38	-1.64589	-0.718	EBI3	Epstein-Barr virus induced 3
203794_at	0.0585357	0.00201	3.38	-1.65021	1.02	CDC42BPA	CDC42 binding protein kinase alpha
226931_at	0.0585357	0.00201	-3.38	-1.65132	-1.28	TMTC1	transmembrane and tetratricopeptide repeat containing 1
238075_at	0.0585357	0.00201	3.38	-1.65135	1.14	CHEK1	checkpoint kinase 1
218198_at	0.0585357	0.00201	3.38	-1.65163	0.886	DHX32	DEAH-box helicase 32 (putative)
239585_at	0.0586337	0.00202	-3.38	-1.65369	-0.793
209542_x_at	0.0586382	0.00202	-3.38	-1.65426	-1.97	IGF1	insulin like growth factor 1
239948_at	0.0587743	0.00203	-3.38	-1.65692	-0.624	NUP153	nucleoporin 153
219978_s_at	0.0588257	0.00203	3.37	-1.65824	2.29	NUSAP1	nucleolar and spindle associated protein 1
226571_s_at	0.0589972	0.00204	-3.37	-1.66146	-1.56	PTPRS	protein tyrosine phosphatase, receptor type S
226719_at	0.0592055	0.00204	-3.37	-1.66525	-0.851	DERL2	derlin 2
219368_at	0.0593304	0.00205	-3.37	-1.66857	-1.61	NAP1L2	nucleosome assembly protein 1 like 2
234937_x_at	0.0593304	0.00205	-3.37	-1.66882	-0.0724	ZFP28	ZFP28 zinc finger protein
244464_at	0.0593304	0.00205	-3.37	-1.66955	-1.26
200708_at	0.0593304	0.00205	3.37	-1.66996	0.654	GOT2	glutamic-oxaloacetic transaminase 2
206249_at	0.0593304	0.00205	3.37	-1.67003	1.37	MAP3K13	mitogen-activated protein kinase kinase kinase 13
224783_at	0.0593304	0.00206	3.37	-1.67019	0.708	UBALD2	UBA like domain containing 2
223307_at	0.0593678	0.00206	3.37	-1.67135	2.04	CDCA3	cell division cycle associated 3
238780_s_at	0.0593678	0.00206	-3.37	-1.67176	-2.3	KCNJ5	potassium voltage-gated channel subfamily J member 5
209566_at	0.0593797	0.00206	3.37	-1.67277	0.685	INSIG2	insulin induced gene 2
221471_at	0.0593797	0.00206	3.37	-1.67294	0.564	SERINC3	serine incorporator 3
232510_s_at	0.0594158	0.00206	3.37	-1.674	0.885	DPP3	dipeptidyl peptidase 3
229630_s_at	0.0595435	0.00207	-3.37	-1.6765	-0.66	WTAP	Wilms tumor 1 associated protein
211765_x_at	0.05966	0.00207	3.37	-1.67882	0.451	PPIA	peptidylprolyl isomerase A
202962_at	0.0598137	0.00208	3.37	-1.68201	1.15	KIF13B	kinesin family member 13B
235964_x_at	0.0598137	0.00208	-3.36	-1.68221	-1.07	SAMHD1	SAM and HD domain containing deoxynucleoside triphosphate triphosphohydrolase 1
229619_at	0.0598137	0.00208	-3.36	-1.68335	-0.156	FOLR2	folate receptor beta
201627_s_at	0.0598137	0.00208	-3.36	-1.68356	-0.975	INSIG1	insulin induced gene 1
212628_at	0.0598137	0.00209	3.36	-1.68405	0.504	PKN2	protein kinase N2
239296_at	0.0598137	0.00209	-3.36	-1.68417	-0.435
239901_at	0.0598284	0.00209	-3.36	-1.68489	-0.959
224391_s_at	0.0598554	0.00209	3.36	-1.68592	0.898	SIAE	sialic acid acetylesterase
222449_at	0.0598554	0.00209	3.36	-1.68629	1.56	PMEPA1	prostate transmembrane protein, androgen induced 1
230168_at	0.0598916	0.00209	-3.36	-1.68771	-0.542
202971_s_at	0.0598916	0.00209	3.36	-1.68784	0.969	DYRK2	dual specificity tyrosine phosphorylation regulated kinase 2
201142_at	0.059926	0.0021	-3.36	-1.68886	-0.635	EIF2S1	eukaryotic translation initiation factor 2 subunit alpha
205319_at	0.0600105	0.0021	3.36	-1.69142	3.03	PSCA	prostate stem cell antigen
220150_s_at	0.0600105	0.0021	-3.36	-1.69218	-0.453	FAM184A	family with sequence similarity 184 member A
223036_at	0.0600105	0.0021	-3.36	-1.6923	-0.722	FARSB	phenylalanyl-tRNA synthetase beta subunit
202011_at	0.0600105	0.0021	3.36	-1.69237	0.644	TJP1	tight junction protein 1
204519_s_at	0.0600105	0.00211	3.36	-1.69262	1.98	PLLP	plasmolipin
219999_at	0.0600582	0.00211	-3.36	-1.69394	-0.676	MAN2A2	mannosidase alpha class 2A member 2
204516_at	0.0600582	0.00211	-3.36	-1.69474	-0.776	ATXN7	ataxin 7
227850_x_at	0.0600582	0.00211	3.36	-1.69483	2.13	CDC42EP5	CDC42 effector protein 5
219671_at	0.0601125	0.00211	-3.36	-1.69616	-0.0452	HPCAL4	hippocalcin like 4
229809_at	0.0601214	0.00211	-3.36	-1.69678	-0.447	POU6F1	POU class 6 homeobox 1
212318_at	0.0601267	0.00212	3.36	-1.69735	0.529	TNPO3	transportin 3
215151_at	0.0602127	0.00212	-3.36	-1.69925	-1.07	DOCK10	dedicator of cytokinesis 10
218586_at	0.0602127	0.00212	3.36	-1.69966	0.922	MRGBP	MRG/MORF4L binding protein
222848_at	0.0602998	0.00213	3.36	-1.70149	2.26	CENPK	centromere protein K
218590_at	0.0603526	0.00213	-3.36	-1.7028	-0.792	C10orf2	chromosome 10 open reading frame 2
238018_at	0.060379	0.00213	-3.36	-1.70369	-3.47	FAM150B	family with sequence similarity 150 member B
229912_at	0.060444	0.00213	-3.36	-1.70518	-1.16	SDK1	sidekick cell adhesion molecule 1
1553998_at	0.0604754	0.00214	-3.36	-1.70635	-0.728	DMRTC1B///DMRTC1	DMRT like family C1B///DMRT like family C1
244634_at	0.0604754	0.00214	-3.35	-1.70755	-0.0927
228063_s_at	0.0604754	0.00214	-3.35	-1.70771	-1.33	NAP1L5	nucleosome assembly protein 1 like 5
201711_x_at	0.0604754	0.00214	-3.35	-1.70785	-0.793	RANBP2	RAN binding protein 2
213865_at	0.0604754	0.00214	3.35	-1.70808	1.85	DCBLD2	discoidin, CUB and LCCL domain containing 2
224880_at	0.0605133	0.00214	3.35	-1.70919	0.61	RALA	RALA Ras like proto-oncogene A
229033_s_at	0.0605133	0.00214	3.35	-1.70971	0.752	MUM1	melanoma associated antigen (mutated) 1
225811_at	0.0605133	0.00214	-3.35	-1.71012	-0.543	C11orf58	chromosome 11 open reading frame 58
200000_s_at	0.0606172	0.00215	-3.35	-1.7122	-0.692	PRPF8	pre-mRNA processing factor 8
224341_x_at	0.060687	0.00215	-3.35	-1.71376	-1.4	TLR4	toll like receptor 4
227672_at	0.0606907	0.00215	3.35	-1.7143	1.34	MROH6	maestro heat like repeat family member 6
205534_at	0.060778	0.00216	3.35	-1.71671	1.75	PCDH7	protocadherin 7
63825_at	0.060778	0.00216	3.35	-1.71708	1.31	ABHD2	abhydrolase domain containing 2
230831_at	0.060778	0.00216	3.35	-1.71709	1.33	FRMD5	FERM domain containing 5
206084_at	0.0608482	0.00216	3.35	-1.71865	2.16	PTPRR	protein tyrosine phosphatase, receptor type R
226624_at	0.060891	0.00217	-3.35	-1.71978	-0.317	RAD54L2	RAD54-like 2 (S. cerevisiae)
216198_at	0.0609061	0.00217	-3.35	-1.7205	-0.207
223600_s_at	0.0609928	0.00217	-3.35	-1.7223	-0.32	KIAA1683	KIAA1683
236279_at	0.0610527	0.00218	3.35	-1.7237	1.56
239808_at	0.0611878	0.00218	-3.35	-1.72627	-1.29
210797_s_at	0.0611878	0.00218	3.35	-1.72673	1.51	OASL	2'-5'-oligoadenylate synthetase like
209969_s_at	0.0611914	0.00218	3.35	-1.72726	1.18	STAT1	signal transducer and activator of transcription 1
223880_x_at	0.0611944	0.00219	3.35	-1.72778	0.819	TGIF2-C20orf24///C20orf24	TGIF2-C20orf24 readthrough///chromosome 20 open reading frame 24
222036_s_at	0.0611982	0.00219	3.35	-1.72832	1.14	MCM4	minichromosome maintenance complex component 4
211000_s_at	0.0612445	0.00219	-3.35	-1.72951	-1.05	IL6ST	interleukin 6 signal transducer
208588_at	0.0612558	0.00219	-3.35	-1.73025	-0.179	TPT1P8	tumor protein, translationally-controlled 1 pseudogene 8
232313_at	0.0612558	0.00219	-3.35	-1.73063	-1.11	TMEM132C	transmembrane protein 132C
1555906_s_at	0.0612879	0.0022	3.34	-1.73207	0.937	TCAIM	T-cell activation inhibitor, mitochondrial
240652_at	0.0612879	0.0022	-3.34	-1.73208	-1.23
217266_at	0.0613789	0.0022	-3.34	-1.73394	-0.683	RPL15	ribosomal protein L15
230860_at	0.0614773	0.0022	-3.34	-1.73592	-0.539	CEP19	centrosomal protein 19
214473_x_at	0.0617073	0.00221	3.34	-1.73988	0.684	PMS2P3	PMS1 homolog 2, mismatch repair system component pseudogene 3
224458_at	0.061775	0.00222	3.34	-1.74138	1.64	TMEM246	transmembrane protein 246
224822_at	0.0617768	0.00222	-3.34	-1.74201	-1.62	DLC1	DLC1 Rho GTPase activating protein
235232_at	0.0617768	0.00222	-3.34	-1.74236	-0.535	GMEB1	glucocorticoid modulatory element binding protein 1
229450_at	0.0618726	0.00222	3.34	-1.74428	1.23	IFIT3	interferon induced protein with tetratricopeptide repeats 3
222328_x_at	0.0618769	0.00223	-3.34	-1.74494	-0.372
200661_at	0.0618769	0.00223	3.34	-1.7453	0.86	CTSA	cathepsin A
202535_at	0.0619701	0.00223	3.34	-1.74763	0.646	FADD	Fas associated via death domain
204861_s_at	0.0619701	0.00223	-3.34	-1.74765	-0.697	NAIP	NLR family apoptosis inhibitory protein
208169_s_at	0.0619872	0.00223	-3.34	-1.74839	-0.228	PTGER3	prostaglandin E receptor 3
241701_at	0.0620138	0.00224	3.34	-1.74965	0.914	ARHGAP21	Rho GTPase activating protein 21
225747_at	0.0620138	0.00224	-3.34	-1.7498	-1.02	COQ10A	coenzyme Q10A
224057_s_at	0.0620138	0.00224	3.34	-1.75021	0.46	THAP4	THAP domain containing 4
224692_at	0.062054	0.00224	-3.34	-1.75129	-0.733	PPP1R15B	protein phosphatase 1 regulatory subunit 15B
212971_at	0.0620766	0.00224	3.34	-1.7521	0.453	CARS	cysteinyl-tRNA synthetase
200916_at	0.062085	0.00225	3.34	-1.75294	0.959	TAGLN2	transgelin 2
237176_at	0.062085	0.00225	-3.34	-1.75361	-1.05
238454_at	0.062085	0.00225	-3.34	-1.75364	-0.907	ZNF540	zinc finger protein 540
1555870_at	0.0621993	0.00225	3.33	-1.75593	1.94	RNF207	ring finger protein 207
204686_at	0.0621993	0.00225	3.33	-1.7563	1.24	IRS1	insulin receptor substrate 1
211626_x_at	0.0622334	0.00226	-3.33	-1.75729	-0.446	ERG	ERG, ETS transcription factor
201938_at	0.0622353	0.00226	3.33	-1.75779	0.694	CDK2AP1	cyclin dependent kinase 2 associated protein 1
229312_s_at	0.0623643	0.00226	-3.33	-1.76064	-1.16	GKAP1	G kinase anchoring protein 1
211935_at	0.0623643	0.00226	3.33	-1.76066	0.714	ARL6IP1	ADP ribosylation factor like GTPase 6 interacting protein 1
205466_s_at	0.0624792	0.00227	3.33	-1.76297	2.16	HS3ST1	heparan sulfate-glucosamine 3-sulfotransferase 1
205098_at	0.0624792	0.00227	-3.33	-1.76357	-2.06	CCR1	C-C motif chemokine receptor 1
231292_at	0.0624792	0.00227	-3.33	-1.76379	-0.812	EID3	EP300 interacting inhibitor of differentiation 3
1553494_at	0.0624841	0.00227	-3.33	-1.76434	-1.82	TDH	L-threonine dehydrogenase (pseudogene)
226744_at	0.0625262	0.00228	-3.33	-1.76544	-0.567	LOC284009///METTL16	uncharacterized LOC284009///methyltransferase like 16
244881_at	0.062542	0.00228	3.33	-1.7663	0.942	LMLN	leishmanolysin like peptidase
224777_s_at	0.062542	0.00228	3.33	-1.76661	0.554	PAFAH1B2	platelet activating factor acetylhydrolase 1b catalytic subunit 2
213733_at	0.0625972	0.00228	-3.33	-1.76791	-1.16	MYO1F	myosin IF
210762_s_at	0.0625972	0.00228	-3.33	-1.76846	-1.66	DLC1	DLC1 Rho GTPase activating protein
214135_at	0.0625972	0.00228	3.33	-1.76884	5.29	CLDN18	claudin 18
235593_at	0.0626811	0.00229	-3.33	-1.77072	-1.49	ZEB2	zinc finger E-box binding homeobox 2
230516_at	0.0626811	0.00229	3.33	-1.77103	0.904	MALSU1	mitochondrial assembly of ribosomal large subunit 1
215108_x_at	0.0628527	0.0023	3.33	-1.77405	3.07	TOX3	TOX high mobility group box family member 3
[truncated: 52,677 more rows]

## Sheet: GSE71989
N T 8 13
ID	adj.P.Val	P.Value	t	B	logFC	Gene.symbol	Gene.title
227140_at	2.62e-06	9.17e-09	9.00634	10.3108	6.25871	INHBA	inhibin beta A subunit
1558048_x_at	8.25e-08	3.02e-12	13.894	17.8779	3.70956
202311_s_at	2.77e-06	1.17e-08	8.88025	10.0758	5.84	COL1A1	collagen type I alpha 1 chain
210809_s_at	1.03e-05	3.15e-07	7.26445	6.86352	5.68715	POSTN	periostin
202404_s_at	3.22e-06	2.11e-08	8.57818	9.50365	5.33722	COL1A2	collagen type I alpha 2 chain
212353_at	6.47e-06	1.07e-07	7.77739	7.92378	5.32052	SULF1	sulfatase 1
239577_at	6.04e-07	7.73e-11	11.7321	14.8747	2.18912
225681_at	4.73e-06	5.1e-08	8.136	8.64267	5.17381	CTHRC1	collagen triple helix repeat containing 1
204351_at	2.2e-05	1.53e-06	6.54303	5.31019	5.15475	S100P	S100 calcium binding protein P
202310_s_at	2.57e-06	8.2e-09	9.06464	10.4187	5.1532	COL1A1	collagen type I alpha 1 chain
212354_at	5.88e-06	8.44e-08	7.88988	8.15127	5.03771	SULF1	sulfatase 1
236786_at	7.37e-07	1.62e-10	-11.2775	14.1783	-0.805812	FAM135B	family with sequence similarity 135 member B
211161_s_at	3.02e-06	1.52e-08	8.74444	9.82015	4.80785	COL3A1	collagen type III alpha 1 chain
221730_at	3.45e-06	2.45e-08	8.50277	9.35878	4.80667	COL5A2	collagen type V alpha 2 chain
1555778_a_at	2.26e-05	1.63e-06	6.51565	5.24985	4.79351	POSTN	periostin
226237_at	4.41e-06	4.55e-08	8.19241	8.75406	4.7845	COL8A1	collagen type VIII alpha 1 chain
221729_at	2.62e-06	9.21e-09	9.00432	10.307	4.65061	COL5A2	collagen type V alpha 2 chain
214974_x_at	7.34e-05	1.09e-05	5.68486	3.37657	4.56456	CXCL5	C-X-C motif chemokine ligand 5
37892_at	0.000332	8.71e-05	4.81167	1.33784	4.53575	COL11A1	collagen type XI alpha 1 chain
232458_at	1.14e-06	4.64e-10	10.6515	13.1787	4.52763	COL3A1	collagen type III alpha 1 chain
201852_x_at	3.09e-06	1.75e-08	8.67245	9.68359	4.50242	COL3A1	collagen type III alpha 1 chain
212488_at	2.97e-06	1.44e-08	8.77351	9.87507	4.4983	COL5A1	collagen type V alpha 1 chain
211657_at	1.69e-05	9.02e-07	6.78065	5.8296	4.49173	CEACAM6	carcinoembryonic antigen related cell adhesion molecule 6
207173_x_at	2.7e-06	1.03e-08	8.94385	10.1946	4.48244	CDH11	cadherin 11
210511_s_at	2.1e-05	1.41e-06	6.57912	5.38956	4.44685	INHBA	inhibin beta A subunit
210226_at	1.14e-06	5.54e-10	-10.5484	13.0093	-0.834457	NR4A1	nuclear receptor subfamily 4 group A member 1
212489_at	5.77e-06	8.04e-08	7.91343	8.19868	4.44611	COL5A1	collagen type V alpha 1 chain
203757_s_at	1.77e-05	1.01e-06	6.72808	5.71534	4.3872	CEACAM6	carcinoembryonic antigen related cell adhesion molecule 6
203789_s_at	4.14e-06	4.02e-08	8.2543	8.87576	4.31904	SEMA3C	semaphorin 3C
204475_at	0.000534	0.00016	4.56122	0.746146	4.30729	MMP1	matrix metallopeptidase 1
233223_at	1.14e-06	6.44e-10	10.4618	12.8662	2.94961
201884_at	9.85e-05	1.68e-05	5.50179	2.95386	4.29886	CEACAM5	carcinoembryonic antigen related cell adhesion molecule 5
240495_at	1.23e-06	7.78e-10	-10.3536	12.6858	-0.773101
241779_at	1.23e-06	7.88e-10	-10.3463	12.6735	-0.596735	MTX3	metaxin 3
205081_at	1.23e-06	8.34e-10	10.3133	12.6183	4.26854	CRIP1	cysteine rich protein 1
221186_at	1.23e-06	8.52e-10	-10.3013	12.5981	-0.997008	LOC100131532	uncharacterized LOC100131532
240881_at	1.23e-06	8.7e-10	-10.2893	12.578	-0.921137
217428_s_at	0.000326	8.52e-05	4.82116	1.36024	4.23582	COL10A1	collagen type X alpha 1 chain
204051_s_at	5.28e-06	6.56e-08	8.0127	8.39759	4.16338	SFRP4	secreted frizzled related protein 4
215646_s_at	2.56e-05	2.01e-06	6.42064	5.03978	4.14808	VCAN	versican
218469_at	0.000103	1.79e-05	5.47422	2.88993	4.10334	GREM1	gremlin 1, DAN family BMP antagonist
229802_at	1e-05	2.99e-07	7.28862	6.91431	4.10049	WISP1	WNT1 inducible signaling pathway protein 1
203325_s_at	5.7e-06	7.72e-08	7.93331	8.23863	4.04661	COL5A1	collagen type V alpha 1 chain
33323_r_at	1.14e-05	3.87e-07	7.16828	6.66057	4.01943	SFN	stratifin
218468_s_at	0.000187	4.08e-05	5.12831	2.08292	3.98052	GREM1	gremlin 1, DAN family BMP antagonist
226798_at	1.23e-06	1.05e-09	-10.182	12.3967	-0.672196	BCL2L13	BCL2 like 13
235094_at	1.23e-06	1.08e-09	10.1681	12.3732	2.96836
221731_x_at	1.46e-05	6.51e-07	6.92918	6.15045	3.97522	VCAN	versican
223121_s_at	3.66e-06	2.89e-08	8.4182	9.19537	3.95989	SFRP2	secreted frizzled related protein 2
231671_at	1.23e-06	1.13e-09	-10.1429	12.3304	-0.799972	FGA	fibrinogen alpha chain
242558_at	1.26e-06	1.18e-09	10.1154	12.2836	2.16055
235613_at	1.26e-06	1.2e-09	10.1075	12.27	1.57898
227566_at	7.92e-06	1.77e-07	7.53455	7.4265	3.93792	LOC102725271///NTM	neurotrimin-like///neurotrimin
201650_at	0.000135	2.63e-05	5.31269	2.51419	3.92544	KRT19	keratin 19
228640_at	6.45e-06	1.05e-07	7.78604	7.94134	3.88381	PCDH7	protocadherin 7
232503_at	1.26e-06	1.32e-09	-10.0537	12.1782	-0.75275
242471_at	1.26e-06	1.33e-09	10.0509	12.1733	2.29528
212464_s_at	1.92e-05	1.18e-06	6.65947	5.56565	3.86084	FN1	fibronectin 1
1552982_a_at	1.3e-06	1.4e-09	-10.0202	12.1207	-0.799544	FGF4	fibroblast growth factor 4
236114_at	1.34e-06	1.47e-09	9.99564	12.0785	3.22853
204619_s_at	3.59e-05	3.6e-06	6.16474	4.4684	3.84673	VCAN	versican
204620_s_at	1.76e-05	9.98e-07	6.73486	5.73009	3.84526	VCAN	versican
228617_at	1.93e-06	3.85e-09	9.46632	11.1493	3.84116	XAF1	XIAP associated factor 1
233006_at	1.45e-06	1.69e-09	-9.91614	11.9413	-0.699001	2018-09-04	septin 4
216834_at	1.53e-05	7.21e-07	6.88213	6.04912	3.83605	RGS1	regulator of G-protein signaling 1
235008_at	1.47e-06	1.78e-09	9.88853	11.8935	3.2304
224694_at	3.13e-06	1.87e-08	8.63909	9.62006	3.82559	ANTXR1	anthrax toxin receptor 1
1552436_a_at	1.61e-06	2.08e-09	-9.8007	11.7407	-0.706371	LOC100653137///CDH23	cadherin-23-like///cadherin-related 23
202403_s_at	2.77e-06	1.08e-08	8.92181	10.1535	3.82528	COL1A2	collagen type I alpha 2 chain
215076_s_at	3.08e-06	1.71e-08	8.68538	9.70817	3.81228	COL3A1	collagen type III alpha 1 chain
201012_at	4.65e-06	4.94e-08	8.1522	8.6747	3.81068	ANXA1	annexin A1
219087_at	1.23e-06	8.79e-10	10.2839	12.5688	3.80768	ASPN	asporin
224592_x_at	1.63e-06	2.18e-09	9.77652	11.6984	0.896863	HP1BP3	heterochromatin protein 1 binding protein 3
217028_at	1.62e-05	8.35e-07	6.81563	5.90543	3.79699	CXCR4	C-X-C motif chemokine receptor 4
204885_s_at	0.000203	4.58e-05	5.07942	1.9682	3.77288	MSLN	mesothelin
202859_x_at	9.83e-05	1.67e-05	5.50361	2.95808	3.77053	CXCL8	C-X-C motif chemokine ligand 8
202988_s_at	1.64e-05	8.53e-07	6.80594	5.88445	3.75818	RGS1	regulator of G-protein signaling 1
205927_s_at	2.9e-05	2.52e-06	6.32178	4.82	3.75224	CTSE	cathepsin E
206846_s_at	1.63e-06	2.52e-09	9.69764	11.56	0.70934	HDAC6	histone deacetylase 6
236667_at	1.63e-06	2.52e-09	-9.69664	11.5582	-0.840207	TMEM120B	transmembrane protein 120B
232231_at	3.08e-06	1.73e-08	8.67765	9.69347	3.73084	RUNX2	runt related transcription factor 2
205941_s_at	0.000551	0.000166	4.5445	0.706612	3.6986	COL10A1	collagen type X alpha 1 chain
217424_at	1.63e-06	2.54e-09	-9.69218	11.5504	-0.821375
204052_s_at	1.35e-05	5.52e-07	7.00457	6.31213	3.69317	SFRP4	secreted frizzled related protein 4
209101_at	1.23e-06	7.26e-10	10.3931	12.7518	3.68589	CTGF	connective tissue growth factor
219708_at	1.63e-06	2.56e-09	-9.68803	11.5431	-0.77464	NT5M	5',3'-nucleotidase, mitochondrial
241786_at	1.71e-06	2.71e-09	9.65596	11.4865	1.93767
201715_s_at	1.82e-06	2.93e-09	9.61442	11.4131	0.967052	ACIN1	apoptotic chromatin condensation inducer 1
237678_at	1.83e-06	3.02e-09	-9.5984	11.3847	-0.762945
233525_s_at	1.83e-06	3.06e-09	-9.59013	11.37	-0.919659	LINC00475	long intergenic non-protein coding RNA 475
205713_s_at	0.000185	4.03e-05	5.13276	2.09337	3.68457	COMP	cartilage oligomeric matrix protein
212444_at	6.92e-06	1.26e-07	7.69656	7.75921	3.64881	GPRC5A	G protein-coupled receptor class C group 5 member A
229218_at	6.87e-06	1.23e-07	7.70812	7.78281	3.64791	COL1A2	collagen type I alpha 2 chain
202450_s_at	2.77e-06	1.11e-08	8.90859	10.1288	3.64741	CTSK	cathepsin K
244666_at	1.93e-06	3.4e-09	-9.53324	11.2689	-0.96481
227576_at	1.93e-06	3.44e-09	9.52806	11.2596	1.73472
219795_at	0.000297	7.56e-05	4.87061	1.47686	3.63882	SLC6A14	solute carrier family 6 member 14
225242_s_at	3.22e-06	2.11e-08	8.57808	9.50344	3.6309	CCDC80	coiled-coil domain containing 80
216376_x_at	1.93e-06	3.67e-09	-9.49256	11.1962	-1.17212
231577_s_at	4.13e-06	3.97e-08	8.25986	8.88666	3.61322	GBP1	guanylate binding protein 1
224917_at	2.62e-06	8.96e-09	9.01876	10.3338	3.60306	MIR21///VMP1	microRNA 21///vacuole membrane protein 1
211719_x_at	1.91e-05	1.17e-06	6.6615	5.57008	3.60079	FN1	fibronectin 1
201792_at	1.01e-05	3.04e-07	7.28018	6.89658	3.58822	AEBP1	AE binding protein 1
204580_at	0.000458	0.000132	4.63989	0.932109	3.58818	MMP12	matrix metallopeptidase 12
228754_at	8.75e-06	2.24e-07	7.42418	7.1977	3.58798	SLC6A6	solute carrier family 6 member 6
1560901_at	1.93e-06	3.88e-09	-9.46198	11.1415	-0.671394
200665_s_at	3.66e-06	2.88e-08	8.41964	9.19817	3.57954	SPARC	secreted protein acidic and cysteine rich
209611_s_at	1.93e-06	4.01e-09	-9.44516	11.1114	-0.965402	SLC1A4	solute carrier family 1 member 4
226777_at	2.28e-05	1.65e-06	6.50901	5.23523	3.57836	ADAM12	ADAM metallopeptidase domain 12
213313_at	1.93e-06	4.07e-09	9.43624	11.0954	0.995521	RABGAP1	RAB GTPase activating protein 1
207850_at	7e-06	1.3e-07	7.68299	7.73147	3.57384	CXCL3	C-X-C motif chemokine ligand 3
33322_i_at	2.11e-05	1.43e-06	6.57397	5.37823	3.57259	SFN	stratifin
1556658_a_at	1.93e-06	4.12e-09	9.43	11.0841	2.22085
1566181_at	1.93e-06	4.16e-09	-9.42476	11.0747	-0.787041
216986_s_at	1.93e-06	4.19e-09	-9.42127	11.0685	-0.987197	IRF4	interferon regulatory factor 4
205855_at	1.93e-06	4.19e-09	-9.4212	11.0683	-0.726773	ZNF197	zinc finger protein 197
237805_at	1.93e-06	4.2e-09	-9.42028	11.0667	-0.872029	LOC729296	uncharacterized LOC729296
216937_s_at	1.93e-06	4.2e-09	-9.4192	11.0647	-0.801189	RS1	retinoschisin 1
233299_at	1.93e-06	4.27e-09	-9.41108	11.0501	-0.750251	RIMS4	regulating synaptic membrane exocytosis 4
213125_at	4.32e-06	4.33e-08	8.21664	8.80177	3.5702	OLFML2B	olfactomedin like 2B
202628_s_at	4.12e-06	3.91e-08	8.26749	8.90163	3.57017	SERPINE1	serpin family E member 1
233747_at	1.93e-06	4.35e-09	-9.40126	11.0325	-0.664307
204748_at	3.79e-05	3.94e-06	6.12597	4.38113	3.56429	PTGS2	prostaglandin-endoperoxide synthase 2
230116_at	1.93e-06	4.43e-09	-9.39132	11.0146	-0.829046	KRT8P12	keratin 8 pseudogene 12
206115_at	3.02e-06	1.52e-08	8.74426	9.8198	3.55823	EGR3	early growth response 3
202856_s_at	0.00015	3.01e-05	5.25537	2.38036	3.54493	MIR6787///SLC16A3	microRNA 6787///solute carrier family 16 member 3
216442_x_at	1.94e-05	1.21e-06	6.64657	5.53743	3.54109	FN1	fibronectin 1
217902_s_at	1.93e-06	4.52e-09	9.38076	10.9955	0.944628	HERC2	HECT and RLD domain containing E3 ubiquitin protein ligase 2
212671_s_at	1.16e-05	4.06e-07	7.14618	6.61376	3.53791	LOC100509457///HLA-DQA2///HLA-DQA1	HLA class II histocompatibility antigen, DQ alpha 1 chain-like///major histocompatibility complex, class II, DQ alpha 2///major histocompatibility complex, class II, DQ alpha 1
228623_at	1.94e-06	4.64e-09	9.36682	10.9704	1.94919
226930_at	4.7e-05	5.55e-06	5.97635	4.04276	3.53222	FNDC1	fibronectin type III domain containing 1
202499_s_at	5.47e-06	6.99e-08	7.98136	8.33495	3.52828	SLC2A3	solute carrier family 2 member 3
212344_at	2.39e-05	1.8e-06	6.47166	5.15274	3.51945	SULF1	sulfatase 1
209803_s_at	2.39e-05	1.79e-06	6.47264	5.15491	3.51504	PHLDA2	pleckstrin homology like domain family A member 2
229554_at	5.7e-06	7.61e-08	7.94024	8.25255	3.51445	LUM	lumican
237793_at	2.18e-06	5.42e-09	-9.28357	10.8197	-0.80637	C20orf78	chromosome 20 open reading frame 78
231766_s_at	0.000196	4.35e-05	5.10142	2.01986	3.51099	COL12A1	collagen type XII alpha 1 chain
226535_at	2.61e-05	2.08e-06	6.40554	5.00629	3.50719	LOC100505984///ITGB6	uncharacterized LOC100505984///integrin subunit beta 6
211571_s_at	7.2e-05	1.06e-05	5.69673	3.40387	3.50203	VCAN	versican
228119_at	2.19e-06	5.66e-09	9.2602	10.7772	0.719804	LRCH3	leucine rich repeats and calponin homology domain containing 3
212998_x_at	1.47e-05	6.75e-07	6.91224	6.11401	3.50203	LOC101060835///HLA-DQB1	HLA class II histocompatibility antigen, DQ beta 1 chain-like///major histocompatibility complex, class II, DQ beta 1
224804_s_at	2.19e-06	5.69e-09	9.25779	10.7728	0.770333	FAM219B	family with sequence similarity 219 member B
205422_s_at	7.18e-06	1.36e-07	7.65973	7.6839	3.48875	ITGBL1	integrin subunit beta like 1
238017_at	2.95e-05	2.59e-06	6.30924	4.79202	3.48704	SDR16C5	short chain dehydrogenase/reductase family 16C, member 5
213426_s_at	2.21e-06	5.87e-09	-9.24096	10.7421	-0.658014	CAV2	caveolin 2
1556499_s_at	3.66e-06	2.89e-08	8.41838	9.19573	3.48271	COL1A1	collagen type I alpha 1 chain
208850_s_at	3.86e-06	3.35e-08	8.34487	9.05285	3.48071	THY1	Thy-1 cell surface antigen
232578_at	0.0015	0.00057	4.03526	-0.494829	3.47312	CLDN18	claudin 18
214424_s_at	2.26e-06	6.17e-09	-9.21456	10.694	-0.562512	ALDOB	aldolase, fructose-bisphosphate B
201289_at	1.11e-06	4.08e-10	10.7268	13.3014	3.46623	CYR61	cysteine rich angiogenic inducer 61
232914_s_at	2.38e-06	6.71e-09	9.1703	10.613	3.4637	SYTL2	synaptotagmin like 2
233285_at	2.26e-06	6.3e-09	-9.20355	10.6739	-0.636855
210519_s_at	2.13e-05	1.45e-06	6.56742	5.36385	3.46124	NQO1	NAD(P)H quinone dehydrogenase 1
215446_s_at	7.21e-06	1.37e-07	7.65725	7.67882	3.4582	LOX	lysyl oxidase
234328_at	2.38e-06	6.8e-09	-9.16337	10.6003	-0.931022
227070_at	7.29e-07	1.35e-10	11.3872	14.3485	3.45269	GLT8D2	glycosyltransferase 8 domain containing 2
1557148_at	2.38e-06	6.88e-09	-9.15755	10.5897	-0.774662	HM13	histocompatibility minor 13
204320_at	0.000729	0.000235	4.4011	0.367596	3.44914	COL11A1	collagen type XI alpha 1 chain
210495_x_at	1.95e-05	1.22e-06	6.64367	5.53109	3.44233	FN1	fibronectin 1
210408_s_at	2.38e-06	6.98e-09	-9.14975	10.5753	-0.687056	CPNE6	copine 6
203903_s_at	4.12e-06	3.91e-08	8.267	8.90066	3.41971	HEPH	hephaestin
203083_at	3.96e-05	4.23e-06	6.09446	4.31009	3.4151	THBS2	thrombospondin 2
1561446_at	2.39e-06	7.24e-09	-9.13001	10.5391	-0.871437	LOC101928443	uncharacterized LOC101928443
209189_at	1.14e-06	5.01e-10	10.607	13.1057	3.40797	FOS	Fos proto-oncogene, AP-1 transcription factor subunit
238558_at	2.39e-06	7.3e-09	9.12612	10.532	2.15317
203281_s_at	2.39e-06	7.3e-09	9.12594	10.5316	0.991907	MIR5193///UBA7	microRNA 5193///ubiquitin like modifier activating enzyme 7
201310_s_at	1.63e-06	2.34e-09	9.73785	11.6306	3.40258	NREP	neuronal regeneration related protein
222614_at	2.39e-06	7.34e-09	-9.12314	10.5265	-0.997753	RWDD2B	RWD domain containing 2B
226311_at	1.61e-05	8.18e-07	6.82486	5.92541	3.39865	ADAMTS2	ADAM metallopeptidase with thrombospondin type 1 motif 2
219438_at	2.43e-06	7.56e-09	-9.10778	10.4982	-0.827966	NKAIN1	Na+/K+ transporting ATPase interacting 1
1561370_at	2.44e-06	7.62e-09	-9.1035	10.4903	-0.614252	LOC100505716	uncharacterized LOC100505716
1565556_at	2.57e-06	8.17e-09	-9.06699	10.423	-0.961844	LINC00628	long intergenic non-protein coding RNA 628
202411_at	1.41e-05	6.02e-07	6.96462	6.22656	3.39777	IFI27	interferon alpha inducible protein 27
201291_s_at	4.17e-05	4.58e-06	6.0597	4.23157	3.38995	TOP2A	topoisomerase (DNA) II alpha
202202_s_at	7.03e-06	1.31e-07	7.67855	7.72241	3.38612	LAMA4	laminin subunit alpha 4
213790_at	3.11e-05	2.84e-06	6.26838	4.70077	3.38498	ADAM12	ADAM metallopeptidase domain 12
202766_s_at	2.77e-06	1.1e-08	8.91128	10.1338	3.38449	FBN1	fibrillin 1
241258_at	2.57e-06	8.4e-09	-9.0525	10.3963	-0.537758
1561960_at	2.57e-06	8.46e-09	-9.04871	10.3893	-0.606492	CSPG4P5	chondroitin sulfate proteoglycan 4 pseudogene 5
242097_at	2.57e-06	8.48e-09	-9.04729	10.3866	-0.899879
32128_at	0.000592	0.000182	4.50687	0.617649	3.38416	CCL18	C-C motif chemokine ligand 18
243374_x_at	2.57e-06	8.57e-09	-9.04179	10.3764	-0.823238
225664_at	4.73e-05	5.6e-06	5.97267	4.03441	3.37823	COL12A1	collagen type XII alpha 1 chain
201744_s_at	8.81e-07	2.27e-10	11.073	13.857	3.37589	LUM	lumican
238481_at	1.61e-05	8.11e-07	6.829	5.93437	3.37489	MGP	matrix Gla protein
201324_at	1.63e-06	2.43e-09	9.71679	11.5937	3.35943	EMP1	epithelial membrane protein 1
217764_s_at	1.52e-05	7.18e-07	6.88419	6.05357	3.35474	RAB31	RAB31, member RAS oncogene family
1555219_at	2.62e-06	9.16e-09	-9.00706	10.3121	-0.994982	RGR	retinal G protein coupled receptor
1555745_a_at	0.00309	0.00135	3.67683	-1.33072	3.35273	LYZ	lysozyme
217762_s_at	1.1e-05	3.65e-07	7.1953	6.71772	3.3451	RAB31	RAB31, member RAS oncogene family
228241_at	4.7e-05	5.55e-06	5.97676	4.0437	3.33289	AGR3	anterior gradient 3, protein disulphide isomerase family member
204464_s_at	4.06e-06	3.75e-08	8.2886	8.94297	3.32514	EDNRA	endothelin receptor type A
202269_x_at	6.36e-06	1.02e-07	7.79803	7.96566	3.30934	GBP1	guanylate binding protein 1
211430_s_at	0.000291	7.35e-05	4.88225	1.5043	3.30874	MIR8071-2///MIR8071-1///IGHV4-31///IGHM///IGHG2///IGHG1	microRNA 8071-2///microRNA 8071-1///immunoglobulin heavy variable 4-31///immunoglobulin heavy constant mu///immunoglobulin heavy constant gamma 2 (G2m marker)///immunoglobulin heavy constant gamma 1 (G1m marker)
213905_x_at	2.7e-06	1.01e-08	8.95557	10.2164	3.29589	BGN	biglycan
241452_at	2.69e-06	9.63e-09	-8.98072	10.2632	-0.554204
229030_at	4.66e-05	5.46e-06	5.98391	4.05993	3.29568	CAPN8	calpain 8
205479_s_at	2.93e-05	2.56e-06	6.31489	4.80464	3.29369	PLAU	plasminogen activator, urokinase
210095_s_at	0.000139	2.73e-05	5.29668	2.47683	3.28504	IGFBP3	insulin like growth factor binding protein 3
202270_at	4.3e-06	4.3e-08	8.21988	8.80815	3.28122	GBP1	guanylate binding protein 1
232763_at	2.7e-06	1.01e-08	-8.9562	10.2176	-0.67926	TLN1	talin 1
215101_s_at	0.000566	0.000172	4.53022	0.672843	3.27998	CXCL5	C-X-C motif chemokine ligand 5
244015_at	2.7e-06	1.01e-08	8.95406	10.2136	1.52091
1555246_a_at	2.7e-06	1.01e-08	-8.95379	10.2131	-0.61648	SCN1A	sodium voltage-gated channel alpha subunit 1
204472_at	5.98e-06	8.78e-08	7.8708	8.11284	3.27772	GEM	GTP binding protein overexpressed in skeletal muscle
201141_at	6.36e-06	1.02e-07	7.79827	7.96616	3.26615	GPNMB	glycoprotein nmb
203108_at	4.42e-05	5e-06	6.02147	4.14506	3.26106	GPRC5A	G protein-coupled receptor class C group 5 member A
223122_s_at	2.7e-06	1e-08	8.96119	10.2269	3.25585	SFRP2	secreted frizzled related protein 2
202768_at	0.000178	3.81e-05	5.15708	2.15036	3.24965	FOSB	FosB proto-oncogene, AP-1 transcription factor subunit
210764_s_at	1.94e-06	4.62e-09	9.36879	10.9739	3.23795	CYR61	cysteine rich angiogenic inducer 61
1552484_at	2.75e-06	1.06e-08	-8.92968	10.1682	-0.926027	SMCR8	Smith-Magenis syndrome chromosome region, candidate 8
228465_at	2.76e-06	1.07e-08	8.92531	10.16	1.54574
217388_s_at	4.09e-05	4.43e-06	6.07415	4.26423	3.23575	KYNU	kynureninase
244579_at	2.77e-06	1.1e-08	8.91341	10.1378	2.09501
223631_s_at	0.000211	4.83e-05	5.05731	1.91628	3.21122	C19orf33	chromosome 19 open reading frame 33
209795_at	4.72e-06	5.08e-08	8.13797	8.64657	3.20834	CD69	CD69 molecule
212588_at	2.46e-05	1.88e-06	6.45021	5.10529	3.20819	PTPRC	protein tyrosine phosphatase, receptor type C
213994_s_at	3.13e-06	1.92e-08	8.6265	9.59602	3.20623	SPON1	spondin 1
225786_at	2.77e-06	1.13e-08	8.89866	10.1102	2.83465
222267_at	2.77e-06	1.13e-08	-8.89776	10.1085	-0.599051	TMEM209	transmembrane protein 209
214002_at	2.77e-06	1.14e-08	8.89444	10.1023	0.947616	MYL6	myosin light chain 6
219787_s_at	1.3e-05	5.05e-07	7.04503	6.39861	3.20572	ECT2	epithelial cell transforming 2
227697_at	4.14e-05	4.53e-06	6.06447	4.24236	3.20186	SOCS3	suppressor of cytokine signaling 3
212587_s_at	1.33e-05	5.39e-07	7.01566	6.33587	3.18704	PTPRC	protein tyrosine phosphatase, receptor type C
224069_x_at	2.77e-06	1.16e-08	-8.88543	10.0855	-0.776763	P2RX2	purinergic receptor P2X 2
1566839_at	2.77e-06	1.16e-08	-8.88302	10.081	-0.810611	LOC283674	uncharacterized LOC283674
211991_s_at	4.36e-06	4.42e-08	8.20692	8.78264	3.16812	HLA-DPA1	major histocompatibility complex, class II, DP alpha 1
205239_at	4.45e-05	5.07e-06	6.01576	4.13213	3.16805	AREG	amphiregulin
205249_at	6.51e-07	1.07e-10	11.5289	14.5663	3.14365	EGR2	early growth response 2
1555092_at	2.77e-06	1.18e-08	-8.87383	10.0637	-0.929893	VASH2	vasohibin 2
215562_at	2.77e-06	1.19e-08	-8.87037	10.0573	-0.700745	TTC39A	tetratricopeptide repeat domain 39A
225496_s_at	1.23e-06	1.02e-09	10.2021	12.4307	3.14	SYTL2	synaptotagmin like 2
228531_at	1.16e-05	4.06e-07	7.14594	6.61325	3.13278	SAMD9	sterile alpha motif domain containing 9
223218_s_at	1.22e-05	4.45e-07	7.10317	6.52244	3.1302	NFKBIZ	NFKB inhibitor zeta
205668_at	1.23e-05	4.55e-07	7.09357	6.50203	3.12266	LY75	lymphocyte antigen 75
217763_s_at	1.36e-05	5.55e-07	7.00164	6.30588	3.12221	RAB31	RAB31, member RAS oncogene family
242008_at	2.77e-06	1.21e-08	8.86296	10.0434	1.83083
205009_at	0.00674	0.00336	3.29444	-2.20317	3.11981	TFF1	trefoil factor 1
226848_at	2.77e-06	1.22e-08	8.8576	10.0333	1.52905
214927_at	6.88e-06	1.25e-07	7.70174	7.76979	3.11326	ITGBL1	integrin subunit beta like 1
34210_at	6.92e-05	1e-05	5.72225	3.4625	3.10442	CD52	CD52 molecule
201798_s_at	7.85e-06	1.74e-07	7.54181	7.44151	3.0821	MYOF	myoferlin
203384_s_at	2.77e-06	1.24e-08	8.84983	10.0187	0.90865	GOLGA1	golgin A1
205157_s_at	0.00566	0.00275	3.3799	-2.01047	3.07949	KRT17///JUP	keratin 17///junction plakoglobin
219014_at	2.64e-05	2.13e-06	6.39686	4.98702	3.07716	PLAC8	placenta specific 8
215174_at	2.77e-06	1.25e-08	-8.84667	10.0128	-0.752892	FMO6P	flavin containing monooxygenase 6 pseudogene
220693_at	2.83e-06	1.29e-08	-8.82894	9.97949	-0.811621	CCDC82	coiled-coil domain containing 82
206584_at	1.62e-05	8.23e-07	6.8224	5.92009	3.07009	LY96	lymphocyte antigen 96
204602_at	0.000419	0.000118	4.68633	1.04187	3.06913	DKK1	dickkopf WNT signaling pathway inhibitor 1
212236_x_at	0.00282	0.00122	3.72099	-1.22849	3.06881	KRT17///JUP	keratin 17///junction plakoglobin
213269_at	2.83e-06	1.3e-08	8.8242	9.97059	0.965811	ZNF248	zinc finger protein 248
235879_at	2.83e-06	1.3e-08	8.82371	9.96967	2.4044
210982_s_at	8.04e-06	1.83e-07	7.52015	7.39675	3.06791	HLA-DRA	major histocompatibility complex, class II, DR alpha
206564_at	2.88e-06	1.35e-08	-8.80718	9.93855	-0.65845	OPRL1	opioid related nociceptin receptor 1
216842_x_at	2.88e-06	1.35e-08	-8.80665	9.93756	-1.36211
214453_s_at	2.89e-05	2.5e-06	6.32551	4.8283	3.06642	IFI44	interferon induced protein 44
227128_s_at	2.93e-06	1.38e-08	-8.79546	9.91648	-0.703527	TACSTD2	tumor-associated calcium signal transducer 2
236179_at	7.9e-06	1.76e-07	7.53758	7.43275	3.06481	CDH11	cadherin 11
243731_at	2.97e-06	1.41e-08	-8.78405	9.89496	-0.972674
228750_at	0.000132	2.55e-05	5.32538	2.54377	3.06393	COL14A1	collagen type XIV alpha 1 chain
230304_at	2.97e-06	1.42e-08	8.77906	9.88556	1.31269
202949_s_at	1.93e-06	3.76e-09	9.47871	11.1715	3.06259	FHL2	four and a half LIM domains 2
227266_s_at	8.41e-06	2.01e-07	7.47549	7.3043	3.05934	FYB	FYN binding protein
207065_at	2.97e-06	1.43e-08	-8.77474	9.87739	-0.691782	KRT75	keratin 75
211668_s_at	0.00011	1.96e-05	5.43559	2.80028	3.05694	PLAU	plasminogen activator, urokinase
222949_at	2.98e-06	1.45e-08	-8.76931	9.86716	-0.641174	NXF3	nuclear RNA export factor 3
240071_at	2.98e-06	1.46e-08	-8.76672	9.86226	-0.732426
237513_at	3.02e-06	1.48e-08	-8.75877	9.84723	-0.723199	PRSS58	protease, serine 58
213241_at	1.61e-06	2.13e-09	9.79002	11.722	3.04945	PLXNC1	plexin C1
221151_at	3.02e-06	1.5e-08	-8.7532	9.83671	-0.88582	PRDM9	PR/SET domain 9
211597_s_at	3.61e-05	3.64e-06	6.16058	4.45904	3.0461	HOPX	HOP homeobox
215388_s_at	3.28e-06	2.21e-08	8.55496	9.45912	3.02927	CFHR1///CFH	complement factor H related 1///complement factor H
201860_s_at	4.12e-05	4.48e-06	6.06905	4.25271	3.02776	PLAT	plasminogen activator, tissue type
223343_at	1.46e-05	6.59e-07	6.92338	6.13797	3.02032	MS4A7	membrane spanning 4-domains A7
1562675_at	3.02e-06	1.53e-08	-8.7427	9.81685	-0.786639	FAAP20	Fanconi anemia core complex associated protein 20
212865_s_at	5.48e-05	7.05e-06	5.87298	3.80752	3.01854	COL14A1	collagen type XIV alpha 1 chain
219580_s_at	0.00017	3.58e-05	5.18222	2.20925	3.00971	TMC5	transmembrane channel like 5
201069_at	1.51e-05	7.02e-07	6.89474	6.07632	3.0079	MMP2	matrix metallopeptidase 2
203876_s_at	0.0053	0.00255	3.41208	-1.93755	3.0076	MMP11	matrix metallopeptidase 11
1569644_at	3.02e-06	1.57e-08	-8.72873	9.7904	-1.19498
1556619_at	3.02e-06	1.57e-08	-8.72802	9.78906	-0.748226	SHISA9	shisa family member 9
230494_at	0.000123	2.31e-05	5.36749	2.64188	3.00067	SLC20A1	solute carrier family 20 member 1
242165_at	3.02e-06	1.58e-08	-8.72534	9.78399	-0.825277	LRIG2	leucine rich repeats and immunoglobulin like domains 2
226545_at	5.81e-05	7.72e-06	5.83405	3.71864	2.99447	CD109	CD109 molecule
1569745_at	3.02e-06	1.58e-08	-8.72436	9.78213	-0.835284	OSER1-AS1	OSER1 antisense RNA 1 (head to head)
225275_at	5.7e-06	7.7e-08	7.93457	8.24116	2.9944	EDIL3	EGF like repeats and discoidin domains 3
224510_s_at	3.02e-06	1.59e-08	-8.72203	9.77771	-0.910979	CLPB	ClpB homolog, mitochondrial AAA ATPase chaperonin
218997_at	3.02e-06	1.6e-08	-8.71801	9.77008	-0.991159	POLR1E	RNA polymerase I subunit E
202855_s_at	0.000123	2.31e-05	5.36739	2.64166	2.99347	MIR6787///SLC16A3	microRNA 6787///solute carrier family 16 member 3
220330_s_at	0.000354	9.5e-05	4.77595	1.25355	2.98864	SAMSN1	SAM domain, SH3 domain and nuclear localization signals 1
206025_s_at	3.08e-05	2.79e-06	6.27615	4.71815	2.98106	TNFAIP6	TNF alpha induced protein 6
236318_x_at	3.02e-06	1.63e-08	-8.70955	9.75405	-0.800562	FBLL1	fibrillarin-like 1
234451_at	3.02e-06	1.63e-08	-8.70893	9.75288	-0.649516
244797_at	3.02e-06	1.63e-08	-8.70804	9.75118	-0.82781	LINC01159	long intergenic non-protein coding RNA 1159
220029_at	3.02e-06	1.64e-08	-8.70637	9.74801	-0.88781	ELOVL2	ELOVL fatty acid elongase 2
234958_at	3.02e-06	1.64e-08	-8.70523	9.74586	-0.788181
201925_s_at	3.91e-05	4.14e-06	6.10374	4.33101	2.97321	CD55	CD55 molecule (Cromer blood group)
229788_s_at	3.02e-06	1.65e-08	-8.70411	9.74373	-0.771795
234430_at	3.04e-06	1.66e-08	-8.69968	9.73531	-0.785192	ANTXR1	anthrax toxin receptor 1
[truncated: 54,376 more rows]

## Sheet: GSE32676DEG
GSE32676	554up	CEACAM5	221down	CDC37L1				GSE15471	1561up	INHBA	233down	MPP7	GSE71989	3235up	INHBA	728down	KLHDC4
[truncated: 3,234 more rows]

[truncated: 1 more sheets: Sheet4]
